# Supplementary material for: Regulatory network of GATA3 in pediatric acute lymphoblastic leukemia
Source: Oncotarget. 2017 Mar 21;8(22):36040–53. doi: 10.18632/oncotarget.16424 (PMC5482637; doi:10.18632/oncotarget.16424)
Supplement: Supplementary file 2 [file oncotarget-08-36040-s002.xlsx]

## Sheet: Table S1
Table S1: candidates of GATA3 related genes in different dataset of B-ALL
Gene	Probe ID	GSE33315 B-ALL				GSE10255				GSE10792				GSE11877 B-ALL				GSE13351 B-ALL				GSE13425 B-ALL				GSE4698				GSE635				GSE7440 B-ALL
		P value	coeff	SE	r2	P value	coeff	SE	r2	P value	coeff	SE	r2	P value	coeff	SE	r2	P value	coeff	SE	r2	P value	coeff	SE	r2	P value	coeff	SE	r2	P value	coeff	SE	r2	P value	coeff	SE	r2
AKAP13	208325_s_at	1.3378e-06	0.231553	0.0472947	0.0454887	0.0161631	0.267256	0.109931	0.0297762	0.000399197	0.773076	0.209036	0.136791	3.4955e-05	0.573204	0.135451	0.0758534	1.12624e-09	1.12093	0.164902	0.331896	0.00131916	0.52348	0.159959	0.0596754	0.0216781	0.755227	0.320057	0.0718605	0.328161	0.174519	0.177966	-0.000223104	0.0301512	0.247925	0.112672	0.0377233
AKAP13	222024_s_at	1.27386e-14	0.446879	0.0561613	0.114483	0.0126514	0.34222	0.135692	0.032418	1.43222e-05	1.0075	0.217754	0.203242	9.8732e-09	0.758303	0.126842	0.144306	6.39438e-10	0.888744	0.128418	0.340084	1.26832e-05	0.536942	0.118956	0.112397	0.0103374	0.657407	0.248011	0.0926743	0.136367	0.214255	0.143171	0.00715491	0.00287254	0.459269	0.150145	0.0785704
ALDH7A1	208951_at	0.00580505	-0.225506	0.0813811	0.0136662	1.32244e-07	-1.07543	0.194663	0.155765	0.0471907	-0.625115	0.310064	0.036894	0.00990413	-0.362731	0.139328	0.0272828	0.0393127	-0.456455	0.218256	0.0357496	0.0176704	-0.383361	0.159828	0.0301308	0.00926944	-0.960749	0.356902	0.0957352	0.0202446	-0.37161	0.158559	0.025456	0.273186	0.161523	0.146572	0.00218313
AMY1A_AMY1B_AMY1C_AMY2A_AMY2B	208498_s_at	1.1963e-06	0.181284	0.0368539	0.0459158	0.00299861	0.246747	0.0818587	0.0481066	0.000619829	0.753667	0.211368	0.127723	0.0403064	0.325786	0.157866	0.0155732	9.38765e-06	0.680362	0.144818	0.188019	0.000539367	0.419593	0.118674	0.069915	0.0950981	0.746938	0.440208	0.0308658	6.18245e-05	0.395749	0.0963408	0.0844932	0.00492589	0.352594	0.122523	0.0691635
ARHGEF10	216620_s_at	1.07798e-06	-0.148652	0.0300891	0.0463137	0.00530761	-0.184269	0.0651891	0.0418599	0.00484133	-0.395335	0.136359	0.0847261	0.00820561	-0.189927	0.0711474	0.0288796	5.698e-07	-0.431224	0.0800587	0.235376	4.23109e-07	-0.373122	0.070559	0.149829	0.04012	-0.318451	0.151668	0.0546169	3.40664e-05	-0.332643	0.0781367	0.0905423	0.0776874	-0.165666	0.0929054	0.0217577
ATF3	202672_s_at	1.42028e-08	0.266311	0.0461533	0.0627936	0.0103016	0.407798	0.157059	0.0346421	0.0173606	0.378731	0.155847	0.0577768	4.83457e-05	0.35218	0.0848232	0.073068	4.30522e-09	0.810716	0.124667	0.312115	1.07595e-07	0.516197	0.0925111	0.164549	0.0355022	0.358169	0.16637	0.0580309	0.00167487	0.371441	0.116321	0.0507559	3.27139e-05	0.495938	0.113813	0.155083
ATP2C1	209934_s_at	0.520805	0.02894	0.0450374	-0.00121952	0.00013206	0.316351	0.0807326	0.0823305	0.0204808	0.865935	0.366138	0.0543007	0.019614	0.430044	0.182832	0.0215289	0.00122916	1.08819	0.326018	0.100267	0.0438798	0.265811	0.130803	0.0200451	0.00343592	1.37976	0.452222	0.123446	2.02541e-08	0.599815	0.101882	0.163672	0.00598556	0.522193	0.185805	0.0657641
ATP2C1	211137_s_at	5.41589e-05	0.306748	0.0753033	0.0313376	9.33311e-07	0.686565	0.134481	0.135434	0.000329684	1.05574	0.281148	0.140715	0.0321483	0.344517	0.159701	0.0174278	0.00186146	1.05781	0.32991	0.0925481	0.120595	0.221075	0.141621	0.00930368	0.0012436	0.883549	0.260246	0.151402	2.16077e-08	0.618931	0.105359	0.163056	0.00094772	0.560429	0.164343	0.0978458
ATP9A	212062_at	3.36123e-06	0.12187	0.0259157	0.0419669	2.70382e-08	0.265312	0.0453445	0.17199	0.0830823	0.309981	0.176596	0.0253545	2.30849e-12	0.353907	0.0473949	0.209999	2.74997e-05	0.395114	0.0893942	0.16922	0.00448328	0.269364	0.0933668	0.0456783	0.0302698	0.421906	0.189962	0.0624927	0.0270467	0.192091	0.0861383	0.0225776	6.22453e-08	0.410008	0.0699102	0.254161
BANK1	219667_s_at	4.1651e-08	-0.200638	0.0359985	0.0587115	8.06946e-25	-0.480269	0.0390896	0.483796	3.61219e-06	-0.607782	0.121965	0.229531	0.00206352	-0.225311	0.072196	0.0406983	4.51982e-07	-0.553995	0.101812	0.239182	5.15327e-05	-0.369411	0.0886438	0.0966357	0.00559026	-0.371016	0.128904	0.109895	9.17563e-16	-0.586611	0.0660981	0.311347	0.794507	-0.0232695	0.0890937	-0.00959928
BMP2K	219546_at	1.23635e-08	-0.214177	0.0369584	0.0633191	0.000105079	-0.319792	0.0803774	0.0848225	0.000460171	-0.69115	0.189058	0.133867	0.01974	-0.222803	0.0948225	0.0214754	5.87555e-06	-0.685762	0.142376	0.196107	0.00470401	-0.254154	0.0885861	0.0451298	0.00656699	-0.830719	0.294611	0.105393	0.000687734	-0.290274	0.0839523	0.0598784	0.86227	-0.020128	0.115714	-0.00999423
C11orf2	217969_at	2.483e-10	0.534553	0.0826774	0.0780468	7.71752e-09	1.28735	0.210994	0.184616	6.92539e-06	2.18318	0.453283	0.217202	3.03884e-06	0.807656	0.168222	0.0966931	3.7414e-06	1.47112	0.298445	0.203834	2.75273e-06	0.963748	0.197827	0.129362	0.000407989	1.39112	0.370799	0.18141	1.4027e-10	1.32783	0.194333	0.209872	9.77439e-05	0.704142	0.173229	0.136736
C11orf51	204218_at	0.0272281	0.226319	0.102176	0.00803902	1.17795e-06	1.29218	0.255682	0.132987	0.00629582	1.08942	0.388107	0.0791817	0.0351398	0.301565	0.142193	0.0166962	0.816391	0.0820034	0.352143	-0.0105022	0.0255348	0.498644	0.221087	0.0260168	0.00115704	1.46512	0.428556	0.153366	2.07474e-09	1.24741	0.197043	0.185131	0.000863696	0.585111	0.170168	0.0994529
C17orf60	217513_at	3.31569e-09	-0.254382	0.042203	0.0682965	1.74791e-19	-0.508521	0.0491872	0.398235	0.000179107	-0.802986	0.204169	0.153153	0.00174321	-0.259031	0.0816471	0.0421507	1.84901e-08	-0.8014	0.129717	0.289996	0.000703564	-0.364772	0.105455	0.0668739	0.000433581	-0.805308	0.215745	0.179791	5.07217e-11	-0.544674	0.0776201	0.219036	0.957534	-0.00587368	0.110022	-0.0102796
C4orf46_TOMM7	201812_s_at	1.62042e-07	0.53249	0.100153	0.0535433	1.3565e-06	1.38129	0.275019	0.1315	0.0127034	1.30116	0.510242	0.0643595	7.20011e-05	0.701757	0.17318	0.0696424	2.448e-06	1.78276	0.354142	0.211039	0.00524132	0.632716	0.223358	0.0438961	0.002483	1.28691	0.406824	0.132435	0.000186576	0.961232	0.251639	0.0732336	0.00331405	0.578747	0.192175	0.0760775
CBLB	209682_at	1.5684e-20	0.707506	0.0727426	0.16261	0.553203	0.108089	0.181898	-0.00405948	0.00568759	0.624838	0.219789	0.0813266	0.00117939	0.503975	0.153185	0.0455186	0.0044539	0.596362	0.204402	0.0762584	3.76674e-05	0.606619	0.142851	0.100174	0.0264329	0.482857	0.211972	0.0662926	0.000715857	0.555877	0.161309	0.0594676	0.00253509	0.491346	0.158511	0.0807483
CCDC81	220389_at	8.65983e-08	-0.160242	0.0294757	0.0559287	1.57361e-11	-0.390724	0.0537793	0.244516	0.0496225	-0.250753	0.125765	0.0358579	4.13328e-11	-0.377679	0.0541476	0.187859	0.000851908	-0.335027	0.0970755	0.107062	0.000211627	-0.322799	0.0850274	0.0805995	0.00237564	-0.612151	0.192597	0.133655	6.14646e-08	-0.468629	0.0827391	0.153044	0.00513784	-0.233424	0.0815223	0.0684284
CCND3	201700_at	6.14022e-22	-0.769299	0.0760494	0.173708	6.37811e-08	-1.02741	0.181011	0.163251	1.78758e-05	-1.43155	0.313376	0.198943	3.78614e-10	-0.738784	0.112224	0.170483	7.29213e-09	-0.860957	0.134816	0.304192	4.36186e-06	-0.513965	0.107846	0.124275	0.0667881	-0.473285	0.253337	0.0404971	0.036418	-0.284371	0.134849	0.0196473	0.00996606	-0.385937	0.146816	0.0568771
CCNH	204093_at	0.00442053	0.309681	0.10828	0.0146769	0.00779049	0.851513	0.315933	0.0376767	0.0725456	0.507053	0.2786	0.0280933	2.07425e-06	0.66587	0.13629	0.0999255	0.0037933	0.977563	0.328909	0.0792605	4.51234e-06	0.98681	0.207405	0.123899	0.00897669	0.798945	0.295472	0.0966356	5.62225e-08	1.35804	0.239003	0.153902	1.09485e-05	0.766036	0.165128	0.173141
CCNJ	219470_x_at	0.00237738	0.257972	0.0844489	0.0169918	0.00650582	0.537437	0.194897	0.0396391	5.53745e-08	0.839191	0.13976	0.304675	3.51496e-08	0.527506	0.0920294	0.133926	5.46489e-06	0.899424	0.186034	0.197351	0.00105048	0.403444	0.120755	0.0622841	0.00514805	1.00147	0.344392	0.112195	0.000292668	0.457017	0.12359	0.0686297	0.000167106	0.606186	0.154773	0.127647
CCNJL	219227_at	9.00985e-07	0.248861	0.0500021	0.0469988	0.223571	0.143214	0.11721	0.00307132	6.33035e-05	1.28488	0.30404	0.174059	7.0941e-05	0.324794	0.0800786	0.0697701	8.42773e-05	0.501662	0.121786	0.149277	0.000496569	0.380594	0.10693	0.0708607	0.00271648	1.53039	0.488557	0.129953	0.0222205	0.272815	0.118226	0.0245282	6.14133e-06	0.46899	0.0980349	0.182556
CD2	205831_at	2.82244e-17	0.490287	0.0558255	0.136405	4.19816e-20	0.757439	0.0716817	0.408842	9.21921e-09	0.889335	0.13844	0.334817	0.0238128	0.209943	0.0921976	0.0199118	0.0242847	0.365072	0.159335	0.0446166	0.0341949	0.283875	0.132836	0.0227822	0.0242259	0.519737	0.224597	0.0687396	1.19518e-11	0.585819	0.0805244	0.23189	0.00141554	0.6032	0.18357	0.0908869
CD84	211190_x_at	2.10924e-13	0.433026	0.0573062	0.104253	3.82692e-08	0.778521	0.13468	0.168462	0.0010696	2.42226	0.713079	0.116402	0.037196	0.167216	0.0797304	0.0162299	0.0102947	0.391995	0.149565	0.0605884	0.00543179	0.440517	0.156173	0.0434891	0.00532854	2.31824	0.800625	0.111233	0.000376675	0.561953	0.154888	0.0660465	0.000191745	0.503231	0.129764	0.125306
CD84	205988_at	7.62755e-23	0.671038	0.0647621	0.180777	1.35282e-16	1.13493	0.122562	0.346268	3.44369e-08	1.28062	0.209372	0.312782	0.00698211	0.238243	0.0874225	0.0302535	3.80995e-07	0.893023	0.162909	0.241979	0.000635791	0.577196	0.165462	0.0680332	0.0248721	1.25195	0.54357	0.0680006	2.85312e-08	0.848139	0.145754	0.160404	0.00261351	0.426078	0.137898	0.0802174
CELSR1	41660_at	2.06607e-06	-0.171155	0.0356162	0.0438276	1.32679e-12	-0.501643	0.0651084	0.267275	0.000772012	-0.732091	0.209268	0.123177	1.19854e-05	-0.356247	0.0793798	0.0850182	0.00323121	-0.427146	0.141161	0.0822581	0.0261768	-0.239967	0.106865	0.0257407	0.000417802	-0.996606	0.266168	0.180778	0.0143457	-0.27444	0.11094	0.0289045	0.0104221	-0.256503	0.0981886	0.0560983
CEP68	212675_s_at	1.02461e-09	-0.422181	0.0677756	0.0727232	1.98936e-09	-0.839371	0.131861	0.198079	0.0241228	-0.540173	0.234917	0.0508655	0.0161744	-0.255076	0.105186	0.0231442	0.000208356	-0.756259	0.195598	0.132912	0.0022785	-0.391707	0.1262	0.0534168	0.00365204	-0.60301	0.199031	0.121753	2.21384e-05	-0.538958	0.123532	0.0949034	0.897156	0.0165145	0.127433	-0.0101344
CHD4	201184_s_at	8.96464e-05	0.509062	0.128858	0.0294134	0.000119726	1.0584	0.268332	0.0833999	0.00334967	1.69138	0.559055	0.0924889	0.00201793	0.543118	0.173647	0.0408906	0.000383847	1.33128	0.360794	0.12175	1.32242e-06	1.09112	0.216606	0.137419	0.00932487	1.41215	0.525027	0.0955679	0.00375689	0.762046	0.259357	0.0424926	1.10823e-05	0.886304	0.191179	0.172942
CHI3L2	213060_s_at	7.23248e-07	0.352432	0.0701833	0.0478379	3.17557e-18	0.705672	0.0714847	0.376095	0.413603	0.206863	0.251686	-0.00407234	0.000106263	0.324094	0.0819891	0.0662904	0.0302316	0.411438	0.186859	0.0405722	0.0349849	0.314585	0.14786	0.0225305	0.00198643	0.603049	0.186178	0.138582	1.09623e-13	0.635345	0.0785939	0.272263	0.000187565	0.538828	0.138722	0.125681
CHST12	218927_s_at	6.06132e-07	0.187987	0.0371722	0.0485124	1.97959e-05	0.364487	0.0828462	0.102918	0.0221117	0.509044	0.218055	0.0526916	5.03784e-09	0.50049	0.0819642	0.149764	0.00731955	0.372819	0.135852	0.0669651	0.0001667	0.380816	0.098635	0.0833177	0.0310447	0.597812	0.270468	0.0617847	2.31486e-05	0.417847	0.0960117	0.0944524	0.0108557	0.295287	0.113687	0.0553889
CHST2	203921_at	1.02774e-25	0.375554	0.033778	0.2028	1.04266e-08	0.478305	0.0791655	0.181602	2.95368e-05	0.413894	0.093347	0.189132	7.43806e-05	0.252499	0.0624385	0.0693626	1.73094e-05	0.479276	0.105548	0.177359	7.22733e-05	0.399417	0.0978786	0.0928087	0.00564181	0.471112	0.163869	0.109638	1.13422e-05	0.502039	0.110987	0.101646	0.00491001	0.319038	0.11082	0.0692198
CMAH	205518_s_at	8.64669e-14	0.535477	0.069675	0.107514	6.88283e-16	0.930793	0.103519	0.332909	0.000874655	0.555135	0.160456	0.120586	0.00918373	0.284151	0.108038	0.0279232	0.00595771	0.636028	0.225783	0.0708163	0.000189766	0.5054	0.132098	0.0818418	0.0182534	0.492151	0.202602	0.0766932	8.72009e-11	0.758682	0.109648	0.214167	0.000140601	0.393985	0.0993731	0.13058
CMAH	210571_s_at	7.62143e-07	0.182468	0.0364136	0.0476379	1.46359e-09	0.385967	0.0600767	0.201099	0.00913303	0.838222	0.313603	0.0713252	0.00795759	0.211472	0.0789034	0.0291405	0.0419404	0.299825	0.145296	0.0345671	0.0116785	0.292369	0.114538	0.0347959	0.0521661	0.705522	0.355873	0.0473167	6.45291e-07	0.444682	0.0859958	0.130166	0.00596084	0.280386	0.0997148	0.0658363
CSRP2	207030_s_at	0.00664135	-0.125201	0.0459256	0.0131686	3.31827e-17	-0.454391	0.0478795	0.357599	0.0128365	-0.331833	0.130328	0.0641396	0.00590671	-0.231664	0.0832725	0.0316797	0.0131497	-0.389178	0.153833	0.056019	0.0084577	-0.318212	0.119269	0.0384513	0.00614098	-0.353783	0.124388	0.107269	1.30892e-13	-0.573141	0.0711624	0.270775	0.398591	0.0876566	0.103383	-0.00287658
CTGF	209101_at	0.000131247	-0.104527	0.0271119	0.0279593	7.84498e-17	-0.316211	0.0338211	0.350684	0.000259501	-0.291668	0.0762443	0.145609	0.00330465	-0.145563	0.0489656	0.0366509	0.000191752	-0.32601	0.0838072	0.134422	0.0116952	-0.190589	0.0746801	0.0347798	0.0456406	-0.216743	0.106108	0.0510265	2.84704e-13	-0.469709	0.0592889	0.264216	0.159739	0.099444	0.0701881	0.0101749
CXCL2	209774_x_at	1.67592e-05	0.161344	0.0371054	0.0358216	0.557513	0.0497235	0.0845952	-0.00410751	4.12257e-05	0.620189	0.142781	0.182566	6.37057e-06	0.352477	0.0760618	0.0904065	1.91732e-06	0.435017	0.0853995	0.215165	9.6841e-05	0.331235	0.082711	0.0894911	0.00317442	0.537488	0.174586	0.125641	9.06669e-09	0.436339	0.0721707	0.171297	1.22607e-06	0.354507	0.0684934	0.208329
CXCL3	207850_at	0.190674	0.0489099	0.0373234	0.00148583	0.0438948	0.158195	0.0778807	0.019163	2.39628e-08	0.956077	0.154168	0.318912	0.0163054	0.170381	0.0703475	0.0230765	1.70367e-06	0.613556	0.119771	0.217153	0.00379202	0.317527	0.107992	0.0475907	0.00106446	0.883174	0.25629	0.155633	2.17497e-06	0.434979	0.0887046	0.118157	1.68881e-06	0.607655	0.119167	0.203262
CYB5R2	220230_s_at	1.64511e-08	-0.156014	0.0271631	0.0622366	5.55078e-07	-0.265061	0.0507888	0.140878	1.46895e-05	-0.441927	0.0956535	0.202752	0.0223394	-0.110746	0.0481084	0.0204433	1.74589e-07	-0.450443	0.0795185	0.254636	0.00130937	-0.30548	0.093281	0.0597608	0.000163878	-0.727473	0.180461	0.205392	3.43407e-09	-0.527009	0.0845351	0.180427	0.531683	-0.0485495	0.0773466	-0.00622223
DENND3	212975_at	2.30452e-15	-0.392623	0.047916	0.120665	1.70178e-18	-0.692945	0.069486	0.380924	1.54214e-05	-0.833483	0.180907	0.20181	0.0373288	-0.18137	0.0865402	0.0162007	4.08986e-08	-0.764778	0.127496	0.277672	6.07819e-06	-0.513434	0.109511	0.120594	0.0341968	-0.460045	0.212102	0.0590783	1.24415e-15	-0.814717	0.0923161	0.30892	0.13084	-0.18956	0.124409	0.0133065
DPYD	204646_at	3.72239e-13	0.297141	0.0397604	0.102171	3.92375e-09	0.514681	0.0825603	0.191358	0.000357442	0.485141	0.130024	0.139058	0.000800422	0.214959	0.0631604	0.0488634	0.000118188	0.445512	0.110662	0.143188	0.0743307	0.215248	0.119786	0.0143594	0.0084689	0.651468	0.239005	0.0982689	0.00519554	0.262422	0.0926931	0.0391869	6.32281e-05	0.339522	0.0811716	0.144071
DPYSL2	200762_at	1.13374e-13	-0.431932	0.0564887	0.106525	7.17759e-07	-0.673718	0.130492	0.138189	0.000568758	-0.644293	0.179378	0.129499	0.00131802	-0.30838	0.0946847	0.0445603	6.24508e-09	-0.784902	0.122247	0.306531	2.30012e-05	-0.388538	0.0889301	0.105725	0.0135713	-0.402208	0.157969	0.0850263	2.10583e-06	-0.482811	0.0983137	0.118478	0.197683	-0.144545	0.11144	0.00691512
ECM1	209365_s_at	1.62139e-06	-0.193137	0.0397717	0.044754	5.19277e-14	-0.559621	0.0677097	0.296117	1.21385e-07	-0.571637	0.098254	0.291086	0.0103354	-0.157322	0.0607821	0.0269217	6.0131e-07	-0.658516	0.122548	0.234489	6.0411e-05	-0.39209	0.0950104	0.0948383	0.0145801	-0.373697	0.148403	0.0830106	3.29497e-13	-0.709737	0.0898682	0.262976	0.670852	0.0558997	0.131135	-0.0084202
EEF1B2	200705_s_at	7.26687e-05	0.379319	0.0947785	0.0302148	0.0153945	0.562526	0.229658	0.0303007	0.547452	0.353846	0.585659	-0.0080005	0.000144379	0.652617	0.168489	0.0636482	1.36513e-06	2.03584	0.393281	0.220869	5.97816e-07	1.16349	0.223196	0.14608	0.0302019	0.861318	0.38764	0.0625557	6.34388e-11	1.59582	0.228732	0.217029	0.000453937	0.682902	0.1881	0.110552
EEF2	204102_s_at	8.01889e-08	0.495477	0.0908972	0.0562212	0.00175605	0.734079	0.230656	0.053975	0.0886186	1.61443	0.93644	0.0240592	5.0262e-05	0.741512	0.179011	0.0727339	4.75081e-05	2.22359	0.520183	0.159528	1.61495e-07	1.45908	0.265561	0.160206	0.0107441	1.47839	0.560838	0.0915904	4.77799e-05	1.32713	0.318038	0.0871113	5.43893e-05	0.845674	0.200251	0.146597
EIF3D	200005_at	4.04674e-05	0.440926	0.106422	0.0324511	0.00539548	0.825573	0.292636	0.0416806	0.00575701	1.3413	0.472515	0.0810705	0.00390401	0.52401	0.179517	0.0352215	1.33001e-05	1.66533	0.361331	0.181963	1.46723e-07	1.3596	0.246547	0.161233	0.0264712	1.01234	0.44453	0.0662521	2.70707e-08	1.59157	0.27302	0.160906	0.000341159	0.732685	0.197291	0.115457
EIF4B	211938_at	7.59865e-05	0.441193	0.11054	0.0300444	0.142306	0.393654	0.266962	0.00728623	0.043685	0.834411	0.407036	0.038489	1.24314e-06	0.979152	0.195932	0.104247	0.025651	0.999403	0.440437	0.0436043	0.0386751	0.507074	0.243117	0.0214277	0.0355188	0.883448	0.410401	0.0580179	0.00169554	0.854926	0.268045	0.0506303	0.0014531	0.636749	0.194266	0.0904321
ELK3	221773_at	1.39683e-10	-0.208719	0.0318191	0.080201	9.4971e-17	-0.432297	0.046393	0.349139	0.00112653	-0.329685	0.0975231	0.115322	0.0492985	-0.126261	0.0638413	0.0139362	2.58409e-06	-0.583957	0.116309	0.210123	6.09684e-14	-0.606618	0.0733152	0.305999	0.000298796	-0.451068	0.117214	0.18966	2.14488e-29	-0.66506	0.0484398	0.521561	0.315941	-0.0969549	0.0961811	0.000164825
ERGIC3	216032_s_at	0.000177449	0.421902	0.111653	0.0268099	0.0380649	0.607221	0.290316	0.0206564	0.0203263	0.932152	0.393635	0.0544598	1.24101e-06	0.922813	0.184645	0.104261	0.00423978	1.07577	0.366605	0.0771798	3.19343e-06	1.12289	0.232115	0.127723	0.299581	0.520527	0.497304	0.00161732	9.45075e-08	1.47063	0.26375	0.148895	5.55753e-05	0.676985	0.160525	0.146235
FBL	211623_s_at	1.4567e-08	0.502381	0.0871348	0.0626977	6.0059e-10	1.22064	0.185111	0.209806	0.00251289	1.25152	0.400923	0.0985336	2.75596e-05	0.586029	0.136614	0.0778926	5.24298e-09	1.70845	0.264489	0.309162	9.18325e-10	1.21726	0.186337	0.214072	0.0314946	0.671658	0.304722	0.0613818	3.41561e-18	1.66491	0.170408	0.354491	0.000595079	0.62782	0.176826	0.105889
FHL1	201539_s_at	3.40262e-10	-0.345276	0.0538352	0.0768653	2.64173e-14	-0.828463	0.098862	0.301994	0.00712435	-0.504058	0.182438	0.0765709	0.0122282	-0.212279	0.083974	0.0254995	7.25174e-06	-0.71243	0.14956	0.192483	0.00509648	-0.529369	0.186255	0.0442157	0.0161434	-0.46367	0.187112	0.0801467	3.06132e-07	-0.936059	0.175604	0.137475	0.98474	-0.00197382	0.102934	-0.0103054
FHL1	210299_s_at	9.15676e-13	-0.346145	0.0471571	0.0988621	3.45259e-18	-0.816007	0.0827752	0.375445	0.00252692	-0.470568	0.150836	0.0984166	0.00303812	-0.195585	0.0652034	0.0373727	4.64527e-08	-0.662291	0.110946	0.275677	1.48311e-07	-0.677183	0.122849	0.161118	0.0150831	-0.416751	0.166379	0.0820569	1.77715e-15	-0.933814	0.106513	0.306068	0.122195	0.160124	0.102693	0.0143944
FHL1	210298_x_at	1.44247e-11	-0.274665	0.0396878	0.088666	4.83601e-15	-0.59184	0.068291	0.316552	0.00673266	-0.511964	0.183953	0.0777651	0.00457225	-0.202294	0.0705517	0.0338684	4.10312e-07	-0.631543	0.115578	0.240767	2.64515e-05	-0.395069	0.0911441	0.104154	0.0141509	-0.442925	0.175082	0.0838505	2.28266e-09	-0.541244	0.0857428	0.184241	0.940626	0.00690289	0.0924373	-0.0102512
FHL1	214505_s_at	3.37696e-12	-0.337607	0.0472574	0.0940473	9.23523e-19	-0.847284	0.0841309	0.38562	0.0121394	-0.464217	0.180825	0.0653178	0.000218785	-0.344499	0.0915384	0.0600624	2.97963e-07	-0.775862	0.140056	0.245987	4.94262e-07	-0.657127	0.125064	0.148145	0.00812904	-0.538703	0.196534	0.0994173	6.23442e-13	-0.875123	0.112358	0.257544	0.273896	0.136551	0.124096	0.00214646
FHL1	201540_at	1.67606e-16	-0.414874	0.0485356	0.130067	2.54531e-20	-0.772464	0.0725553	0.412519	0.000117212	-0.779095	0.192186	0.161722	0.00312981	-0.215192	0.0719671	0.0371174	3.76143e-08	-0.757266	0.125844	0.278981	1.31818e-07	-0.563969	0.101851	0.16238	0.00340714	-0.525302	0.172004	0.123679	1.56159e-13	-0.824861	0.102797	0.26929	0.453317	0.0803125	0.106667	-0.004439
FNBP1	213940_s_at	3.40328e-10	0.300379	0.046835	0.0768646	6.16528e-09	0.601718	0.0979109	0.18686	0.424844	0.246044	0.306711	-0.00447587	1.2965e-05	0.436516	0.0976663	0.0843471	0.0339837	0.367705	0.170778	0.03842	0.0239045	0.306907	0.134517	0.0267514	0.00137993	0.813001	0.24191	0.148564	6.37157e-09	0.7801	0.127577	0.174625	4.1682e-06	0.687473	0.140885	0.188818
FNDC3A	202304_at	7.86449e-09	0.506181	0.086146	0.0650319	1.2445e-08	1.07144	0.178375	0.179824	0.015457	0.821142	0.331749	0.0602228	2.12538e-05	0.736102	0.169132	0.080119	0.416868	0.266947	0.327292	-0.00369221	0.0238295	0.306351	0.1342	0.0267864	0.0149347	0.787893	0.314064	0.0823349	0.000373425	0.473614	0.130453	0.0661352	0.000328365	0.589659	0.158308	0.116113
FUT7	210506_at	4.10723e-05	-0.117405	0.0283609	0.0323944	9.44378e-07	-0.290431	0.0569171	0.135311	0.0144297	-0.54824	0.219155	0.0616722	0.0153921	-0.150859	0.0617392	0.0235608	0.0061055	-0.23149	0.0824277	0.0703579	0.00353879	-0.248192	0.0837677	0.0483805	0.000262515	-0.885017	0.227627	0.193071	1.71758e-05	-0.338498	0.0765087	0.097466	0.722527	0.033853	0.0950614	-0.00899011
GABBR1	203146_s_at	2.52341e-05	-0.240953	0.0566401	0.0342565	6.3682e-08	-0.607991	0.107111	0.163267	0.00787891	-0.508053	0.186329	0.0744448	0.0236977	-0.242169	0.106261	0.019952	2.87054e-08	-1.05122	0.172932	0.283192	6.03344e-05	-0.440322	0.106689	0.0948527	0.0435129	-0.972136	0.471024	0.0523548	3.58562e-09	-0.683835	0.109837	0.180023	0.688569	0.0636535	0.158342	-0.00862889
GALNAC4S-6ST	203066_at	1.11221e-18	-0.354758	0.0385704	0.147803	2.2785e-30	-0.592176	0.0413921	0.560047	3.18612e-06	-0.629208	0.125461	0.23189	7.11575e-10	-0.440326	0.0680684	0.165473	3.18469e-07	-0.687703	0.124494	0.244904	1.11581e-05	-0.389371	0.0856791	0.113828	7.50787e-07	-0.642407	0.115812	0.335354	6.72923e-15	-0.586748	0.0686356	0.295316	0.0708796	-0.200575	0.109825	0.023276
GATA3	209602_s_at	3.33931e-69	0.47264	0.0226801	0.473385	1.49584e-38	0.582533	0.0335484	0.652557	5.90804e-38	1.1233	0.0469249	0.877309	2.41726e-46	0.547408	0.0291949	0.629874	6.94357e-36	0.80397	0.0389593	0.823592	2.49693e-31	0.803616	0.0542021	0.58851	3.56393e-39	1.09376	0.0332979	0.948108	7.60367e-43	0.690422	0.0371863	0.666484	5.7162e-26	0.503461	0.0347865	0.680223
GATA3	209604_s_at	0	1	2.06621e-17	1	0	1	6.43185e-17	1	0	1	4.80395e-17	1	0	1	4.15854e-18	1	0	1	3.94932e-17	1	0	1	1.23409e-17	1	0	1	1.57581e-17	1	0	1	2.66312e-17	1	0	1	6.42908e-17	1
GATA3	209603_at	4.98324e-44	0.449765	0.0291062	0.330353	2.51628e-30	0.624694	0.0437134	0.5595	1.28906e-25	1.43237	0.0926091	0.748605	7.58727e-24	0.659352	0.0574899	0.387885	1.2825e-15	0.995077	0.102731	0.504961	8.24814e-21	0.753597	0.069121	0.435146	1.90552e-26	2.04339	0.108218	0.857672	1.88392e-32	0.762896	0.0515293	0.55919	5.05788e-31	0.730767	0.0427512	0.748193
GBP2	202748_at	5.70261e-13	0.396366	0.0534872	0.100604	0.330252	-0.110526	0.113175	-0.000289188	0.00726837	0.570607	0.207063	0.0761483	0.000855848	0.334116	0.098734	0.0482855	0.00307864	0.480444	0.157934	0.0831618	0.000300734	0.421892	0.114023	0.0765911	0.000674024	1.09104	0.303628	0.167985	0.000830664	0.410815	0.120728	0.0579429	0.00425268	0.428502	0.146353	0.0717275
GLTSCR2	217807_s_at	1.14031e-07	0.463353	0.0860589	0.0548814	0.000324977	0.847394	0.230597	0.0724852	0.0440853	1.74036	0.85062	0.0383003	7.74932e-06	0.858408	0.187052	0.0887381	7.82742e-07	2.09511	0.394518	0.230131	1.16108e-06	1.2934	0.255292	0.138843	0.0784869	0.827325	0.461895	0.0360773	5.9917e-05	1.14836	0.279015	0.0848118	0.0176116	0.709154	0.293653	0.0469887
GNA15	205349_at	5.18478e-10	0.358381	0.0564949	0.0752843	6.60038e-11	0.766112	0.109368	0.231023	3.49687e-05	0.753109	0.171616	0.185813	1.66523e-09	0.493842	0.0782269	0.15868	0.0059582	0.419722	0.148998	0.0708148	0.476128	0.0883765	0.123722	-0.00321129	0.0138571	0.47321	0.18645	0.0844404	0.0176187	0.363082	0.151488	0.0268438	6.50474e-05	0.492143	0.117875	0.143595
GPR125	210473_s_at	1.62961e-12	-0.298209	0.0411092	0.0967381	0.00027885	-0.408177	0.109813	0.0741615	0.0248929	-0.301801	0.131983	0.0502068	1.63241e-09	-0.300492	0.0475717	0.158839	0.000410108	-0.410874	0.111941	0.120536	0.00553977	-0.279435	0.0993002	0.0432648	4.44722e-05	-1.092	0.247284	0.238718	2.03995e-05	-0.442368	0.100934	0.0957298	0.0708194	-0.136909	0.0749485	0.0232901
GPR18	210279_at	3.59755e-05	-0.162793	0.0390293	0.0329008	8.20927e-08	-0.370419	0.065866	0.160666	0.00415294	-0.369336	0.125105	0.0879605	1.00683e-05	-0.377895	0.0834472	0.086506	0.00488226	-0.331973	0.115025	0.0745408	0.0062469	-0.240207	0.0866184	0.0418962	0.150246	-0.347567	0.238394	0.0187214	0.000407674	-0.3183	0.0882677	0.0652366	0.000498289	-0.358764	0.099571	0.108948
GTF2F1	202356_s_at	8.77632e-05	0.405767	0.102575	0.0294944	0.0113627	0.633901	0.247506	0.03358	1.74068e-05	1.76791	0.386411	0.19946	0.580115	0.101799	0.183719	-0.0033753	1.88557e-06	1.52839	0.299803	0.215446	0.000865617	0.766755	0.225623	0.0645007	0.00245542	1.45638	0.459843	0.132744	0.00843627	0.717723	0.269315	0.0342624	6.72857e-05	0.742634	0.178259	0.143026
GYG1	211275_s_at	3.64883e-07	0.351351	0.0681134	0.0504491	0.00334064	0.434879	0.145957	0.0469234	0.00026274	0.77893	0.203812	0.145356	0.00331386	0.304173	0.102351	0.036627	0.329929	0.228068	0.232828	-0.000444847	0.00353875	0.447294	0.150967	0.0483806	0.00239108	0.566967	0.178506	0.133476	4.90509e-05	0.704539	0.169105	0.0868447	0.000671299	0.479828	0.136528	0.103809
HIPK1	212293_at	2.88684e-10	0.666799	0.103529	0.0774819	8.5589e-08	1.28187	0.228286	0.160239	0.0151754	0.710951	0.286412	0.0606102	0.00673947	0.367915	0.134409	0.0305548	6.63104e-07	1.06824	0.199663	0.232875	0.0703882	0.302397	0.16595	0.0149398	0.00100326	0.963504	0.278046	0.15724	4.82727e-05	0.759839	0.182203	0.0870071	0.000435134	0.533838	0.146541	0.111279
HIPK1	212291_at	4.07377e-15	0.278803	0.0343539	0.118609	0.000373652	0.269932	0.07424	0.0709561	0.141943	0.328223	0.221262	0.0147847	0.0171998	0.248183	0.103325	0.0226285	1.03877e-05	0.685832	0.146789	0.186263	0.000279222	0.451253	0.121287	0.0774382	0.0338547	0.732615	0.337098	0.0593595	7.65479e-07	0.664402	0.129413	0.128486	0.0318115	0.30547	0.140237	0.0368053
IFI44	214059_at	1.05799e-06	0.197404	0.0399263	0.0463852	0.0309524	0.212366	0.097548	0.0228381	0.00310831	0.535653	0.175588	0.0940628	3.49436e-05	0.342843	0.0810139	0.0758562	0.000674047	0.456064	0.129476	0.11139	0.0120739	0.293872	0.115677	0.0344197	0.327864	-0.365785	0.370697	-0.000446364	0.000227792	0.439933	0.116812	0.0711933	0.0112648	0.23614	0.0913945	0.0547453
IGF1R	203627_at	6.48162e-13	0.349991	0.0473502	0.100133	1.65509e-05	0.461097	0.10378	0.104847	0.00536441	0.56389	0.196928	0.0825613	0.262849	0.11942	0.106362	0.00126349	0.0494009	0.296305	0.148747	0.0315862	5.85393e-05	0.531823	0.128619	0.0951944	0.00864119	1.62642	0.59834	0.0977041	9.06426e-05	0.494567	0.12334	0.0805993	0.0289499	0.292868	0.132093	0.0384204
IGFBP4	201508_at	5.07277e-12	-0.257707	0.0363893	0.0925418	7.8271e-13	-0.50975	0.065377	0.272047	0.00852973	-0.565948	0.209778	0.0727685	8.85217e-05	-0.329501	0.082381	0.067864	0.00162877	-0.417937	0.128634	0.0950343	3.97669e-05	-0.337983	0.0798469	0.0995621	0.0049082	-0.782342	0.267465	0.113526	1.51854e-13	-0.570689	0.0710794	0.269525	0.833095	0.0259204	0.12267	-0.00984445
IGHD	213674_x_at	3.38842e-11	-0.278569	0.0410471	0.0854891	3.20112e-14	-0.476261	0.0570552	0.300328	0.14724	-0.239441	0.163584	0.0140797	0.00532212	-0.232822	0.0826502	0.0325697	0.000596477	-0.396712	0.111462	0.113645	0.000370443	-0.322518	0.0885549	0.0742102	0.00263378	-0.456574	0.145262	0.130807	5.42691e-13	-0.606639	0.0776506	0.258729	0.0311194	-0.220793	0.10094	0.0371819
IL9R_LOC729486	214950_at	8.53428e-05	0.233642	0.0589603	0.0296011	3.53525e-10	0.655695	0.0979548	0.214946	0.0350148	0.963056	0.448951	0.0430801	0.0129531	0.258004	0.102914	0.0250134	0.426766	0.170185	0.21317	-0.00400088	0.00227818	0.397258	0.127986	0.0534184	9.5512e-05	2.92539	0.697792	0.219328	1.94761e-05	0.564312	0.128428	0.0961975	0.000158767	0.71584	0.182106	0.128517
ITGA6	215177_s_at	3.15558e-15	0.224681	0.0275655	0.119531	0.0429707	0.160341	0.0785852	0.0193855	4.37541e-05	0.375582	0.0867912	0.181389	1.01107e-17	0.370485	0.0393513	0.298458	8.78781e-06	0.334813	0.0710127	0.189162	7.14807e-07	0.360165	0.0696151	0.144136	0.00263059	0.395182	0.125713	0.130841	0.599734	-0.0393237	0.0747936	-0.00422459	2.31373e-10	0.451502	0.0637966	0.333728
ITGA6	201656_at	3.17511e-17	0.227818	0.0259856	0.135987	0.00491315	0.178654	0.0626285	0.0427034	4.91303e-05	0.402194	0.0936264	0.179095	4.60419e-16	0.405477	0.0459047	0.272142	9.52305e-07	0.451815	0.0858392	0.226877	2.62777e-07	0.457584	0.0848842	0.154974	0.00295214	0.373881	0.12046	0.127652	0.393977	0.08943	0.104647	-0.00157041	2.06924e-07	0.35254	0.0630453	0.235979
ITM2A	202747_s_at	4.82311e-51	0.452363	0.0266287	0.373688	2.58407e-39	0.569421	0.0322496	0.660123	3.09006e-16	0.977995	0.0950785	0.567113	5.20648e-25	0.702717	0.0593087	0.403566	8.67745e-14	0.641886	0.0728835	0.456922	5.02583e-08	0.535274	0.0932846	0.17264	5.21308e-06	0.566592	0.112852	0.290926	2.04448e-22	0.648919	0.0575249	0.423309	6.03402e-15	0.678019	0.0734225	0.462353
ITM2A	202746_at	2.47358e-57	0.565291	0.0308301	0.41018	2.62056e-47	0.696244	0.0334193	0.730203	1.04521e-14	0.770321	0.0811131	0.52716	2.29361e-21	0.602018	0.0565234	0.353094	1.88783e-16	0.722657	0.071645	0.525399	2.2816e-10	0.539537	0.0793795	0.228046	2.47598e-07	0.493414	0.0844544	0.359624	3.71162e-25	0.574991	0.0469578	0.464069	9.75395e-19	0.737144	0.0670531	0.550161
JARID1B	201548_s_at	0.000218012	0.186132	0.0499609	0.0260261	0.00149476	0.379471	0.117413	0.0557433	0.00446456	0.577216	0.197184	0.0864349	7.07003e-05	0.324816	0.0800671	0.0697993	4.30687e-07	0.773806	0.141911	0.239973	0.000425677	0.459493	0.127532	0.0726219	0.424831	0.195376	0.243085	-0.00603636	0.00308422	0.443244	0.14765	0.0445078	0.000186554	0.449447	0.115666	0.125773
JARID1B	201549_x_at	5.44273e-07	0.321311	0.0632654	0.0489233	4.71172e-05	0.651407	0.155666	0.0935423	0.00255189	0.509885	0.163609	0.0982101	5.88732e-07	0.419436	0.0813273	0.11053	0.000438205	0.52399	0.143523	0.119319	0.00194343	0.402883	0.127751	0.0552379	0.202396	0.293935	0.227972	0.0111027	0.00207263	0.479039	0.15317	0.0485738	0.000103525	0.486861	0.12024	0.135765
JARID2	203297_s_at	3.09136e-05	0.427948	0.101729	0.0334804	1.43378e-07	1.23759	0.224706	0.154932	0.00601409	0.693445	0.245623	0.0801482	0.00459307	0.438571	0.153036	0.0338295	2.03813e-05	0.671563	0.14929	0.174494	0.00872016	0.481082	0.181046	0.0381045	0.00134665	0.998052	0.296261	0.149231	0.000592948	0.69668	0.199041	0.0613982	0.0540815	0.308411	0.158172	0.0277962
JARID2	203298_s_at	5.57579e-05	0.282917	0.0695728	0.0312264	2.36578e-07	0.785055	0.145328	0.149754	0.00356116	0.585463	0.19485	0.0911997	0.000273907	0.484016	0.130709	0.0581229	2.26292e-05	0.627017	0.140239	0.172655	0.206365	0.206554	0.162764	0.00397417	0.00118032	0.833831	0.244367	0.152824	0.00210983	0.560475	0.179527	0.0483917	0.0493572	0.251911	0.126561	0.0293361
KATNB1	203162_s_at	6.96292e-06	0.647617	0.142495	0.0391813	5.63878e-07	1.35967	0.2607	0.140714	0.000442731	1.70077	0.46376	0.134663	8.6416e-06	0.927782	0.203283	0.0878092	0.00375452	0.931668	0.313102	0.0794526	0.00584552	0.771594	0.275982	0.0426526	0.103605	0.976164	0.590315	0.0285587	7.14748e-13	1.78662	0.230078	0.256375	4.77031e-05	0.821048	0.192825	0.148792
KBTBD11	204301_at	9.07966e-15	-0.281143	0.0351235	0.115711	9.9241e-08	-0.379845	0.0680182	0.158719	0.0086532	-0.536838	0.199375	0.072465	7.17521e-06	-0.296921	0.0644523	0.0893938	1.61048e-13	-0.733383	0.0845124	0.449501	4.95546e-06	-0.527452	0.111368	0.122861	0.037556	-0.529208	0.248631	0.0564599	2.59438e-05	-0.464891	0.107509	0.0932998	0.0375122	-0.193285	0.0916436	0.0339903
KCTD12	212188_at	1.29746e-05	-0.148009	0.0335902	0.0368006	0.000297169	-0.283835	0.0767223	0.0734649	0.000129185	-0.632337	0.157052	0.159761	3.0456e-07	-0.362268	0.0684094	0.116044	2.58874e-05	-0.417657	0.094156	0.170286	0.000943807	-0.256327	0.0759972	0.0635104	0.00212638	-0.840857	0.261455	0.136709	4.18475e-08	-0.424186	0.0738753	0.156737	0.00354927	-0.244906	0.0819437	0.0748816
KCTD12	212192_at	7.80769e-11	-0.174946	0.0262938	0.0823755	0.000138882	-0.235281	0.0602487	0.0817808	9.84953e-05	-0.406106	0.098981	0.165219	0.000230265	-0.212382	0.0566391	0.059621	1.23989e-06	-0.399165	0.0767647	0.222478	1.74283e-06	-0.318302	0.0639754	0.134392	0.0240624	-0.321752	0.138873	0.0689298	8.3799e-14	-0.426519	0.0524681	0.274513	0.00983456	-0.167032	0.0634248	0.0571084
KHDRBS3	209781_s_at	4.37782e-14	-0.233608	0.0300162	0.109996	7.09076e-12	-0.410773	0.0554482	0.251923	3.27622e-05	-0.443564	0.100673	0.187096	1.39692e-07	-0.286454	0.0525041	0.122532	6.00461e-05	-0.395119	0.0938183	0.155351	1.67432e-05	-0.485966	0.109288	0.109288	0.00496593	-0.573614	0.196386	0.1132	2.55692e-11	-0.602732	0.0844168	0.225152	0.0169227	-0.181778	0.0747954	0.0476797
KIAA0182	212056_at	0.000888165	0.169656	0.0507242	0.0206972	3.14152e-07	0.497027	0.0930499	0.146811	0.00100137	0.670986	0.196335	0.117774	0.00906684	0.253684	0.0962893	0.0280319	9.09176e-06	0.58068	0.123387	0.188574	0.329964	0.103906	0.106317	-0.000293209	0.000490984	1.37945	0.37346	0.176476	0.00021313	0.424634	0.112215	0.0718735	0.000932879	0.392221	0.114855	0.0981191
LAT2	221581_s_at	1.65726e-10	-0.344107	0.0526825	0.0795612	9.26405e-22	-0.679326	0.0607988	0.43631	0.0372698	-0.327385	0.154532	0.0417822	0.000271396	-0.431537	0.116459	0.0582023	5.93926e-05	-0.475401	0.112801	0.155546	0.000351624	-0.340952	0.093243	0.0748058	0.00099151	-0.495424	0.142811	0.15756	3.57481e-13	-0.536201	0.0680142	0.262284	0.761998	-0.0463505	0.152613	-0.00934945
LEPROTL1	202595_s_at	1.85217e-10	0.711849	0.109287	0.0791449	1.67259e-07	1.36958	0.25014	0.153342	0.000404488	0.992043	0.268528	0.13652	0.108328	0.261167	0.161935	0.00771239	0.00172461	0.890618	0.275663	0.0939701	0.00974372	0.518097	0.19791	0.0368459	0.00203427	0.931399	0.288264	0.137928	1.45973e-13	1.16238	0.144655	0.269858	0.00537529	0.570797	0.200438	0.0676402
LGMN	201212_at	7.49196e-08	-0.16163	0.029582	0.0564798	4.04187e-08	-0.330096	0.0572149	0.167906	0.00327663	-0.458401	0.151144	0.092953	0.00221755	-0.176871	0.057082	0.0400788	5.13874e-08	-0.564922	0.0950015	0.274092	1.21785e-07	-0.366191	0.0659347	0.163226	0.00190081	-0.582511	0.179017	0.139793	4.46897e-16	-0.515256	0.0573045	0.317048	0.00380952	-0.237263	0.080021	0.0736473
LILRA2	211100_x_at	2.90019e-09	-0.532845	0.0880612	0.0688019	3.59302e-22	-0.909326	0.080305	0.442935	0.00521796	-0.58962	0.205219	0.0831454	0.00643911	-0.30004	0.108995	0.0309434	1.73984e-08	-0.915872	0.147919	0.290932	7.00361e-06	-0.670659	0.144069	0.119019	0.0304821	-0.496897	0.224025	0.0622969	8.69922e-19	-0.830805	0.0832011	0.364635	0.093725	0.295212	0.174405	0.018677
LILRA2	207857_at	1.26276e-12	-0.458479	0.0628717	0.0976784	1.31791e-23	-0.741219	0.0625721	0.465462	0.000210674	-0.693365	0.178422	0.149856	0.0142177	-0.242342	0.0980012	0.0242284	6.74086e-09	-0.740427	0.115626	0.305379	0.000403024	-0.481378	0.133038	0.0732469	0.0262463	-0.383964	0.16834	0.0664914	2.6168e-18	-0.668262	0.0681052	0.356479	0.544962	-0.0814931	0.134153	-0.00648036
MAST4	210958_s_at	3.34991e-25	0.49625	0.045174	0.198905	4.24458e-19	0.842648	0.0826442	0.391543	1.42014e-07	1.91854	0.331904	0.288339	1.5524e-05	0.331932	0.0749789	0.0828074	3.46886e-06	0.758952	0.153384	0.205123	0.0323674	0.29766	0.137828	0.0233883	0.000648623	2.73082	0.757385	0.169017	2.0383e-08	0.69103	0.1174	0.163612	2.12229e-07	0.547133	0.0979466	0.235592
MAST4	40016_g_at	1.12576e-29	0.503477	0.0415529	0.232252	1.7061e-23	0.819739	0.0694394	0.463735	1.32786e-10	1.39806	0.189172	0.401279	2.3858e-14	0.573335	0.0698013	0.243944	6.09485e-11	0.707888	0.0953183	0.373079	2.974e-06	0.498549	0.102709	0.128509	3.88236e-05	1.70137	0.381883	0.242122	2.64274e-14	0.696294	0.0836674	0.284104	5.5575e-09	0.445627	0.0696466	0.289544
LOC648998	214084_x_at	5.64772e-06	-0.197168	0.04295	0.0399821	1.6615e-12	-0.573887	0.074869	0.265231	0.0188924	-0.45492	0.189788	0.0559977	7.46675e-15	-0.57963	0.0690187	0.252348	1.52441e-07	-0.659843	0.11584	0.256818	6.8327e-07	-0.41252	0.0795822	0.144628	0.994737	0.00152623	0.23039	-0.0172406	2.79325e-08	-0.484082	0.0831297	0.160607	0.0113943	-0.289668	0.112295	0.0545465
MAF	209348_s_at	1.25091e-08	0.238516	0.0411733	0.0632747	0.00632013	0.210849	0.0761888	0.0399548	9.94173e-05	1.02626	0.250292	0.165032	0.0059636	0.302901	0.109006	0.0315979	0.000205874	0.641486	0.165767	0.13313	0.128837	0.184403	0.120761	0.00862915	0.00465498	1.56593	0.531915	0.115002	0.0201188	0.231872	0.0988341	0.0255181	9.83492e-06	0.585183	0.125411	0.174894
MAF	206363_at	1.69963e-13	0.334543	0.04409	0.105044	4.39295e-05	0.350181	0.0833308	0.0943018	4.41419e-05	1.08313	0.250435	0.181215	0.00165161	0.192469	0.0603545	0.0426157	0.000426304	0.394291	0.107758	0.119825	0.000175592	0.423655	0.110129	0.082726	0.0462585	1.12429	0.552026	0.0506526	6.27798e-05	0.371332	0.0904825	0.0843373	9.95038e-05	0.369117	0.0909172	0.136434
MAST4	222348_at	1.67698e-17	0.377226	0.0426233	0.138249	4.99218e-11	0.592547	0.083978	0.233668	7.65672e-09	2.08938	0.323085	0.337868	2.60977e-07	0.290958	0.0546131	0.117332	1.93633e-09	0.738875	0.110627	0.323967	0.00225956	0.341526	0.109939	0.0535123	8.06288e-06	2.8396	0.579522	0.280566	0.00424536	0.283404	0.0977872	0.0412453	4.90339e-06	0.40183	0.0830284	0.186198
MBOAT7	209179_s_at	9.09741e-06	0.361783	0.0806513	0.0381585	8.91968e-07	0.978292	0.19125	0.13591	0.0165757	1.11276	0.454531	0.058751	8.6692e-09	0.707359	0.117831	0.145363	0.632419	0.117949	0.245747	-0.00852968	6.24717e-06	0.533996	0.114054	0.12029	0.0133999	1.43773	0.56358	0.0853834	1.11965e-06	0.658136	0.1303	0.124735	0.00010837	0.521318	0.12915	0.134991
MCAM	210869_s_at	1.63854e-09	0.271828	0.0442056	0.0709552	0.00231627	0.306876	0.099109	0.0509371	7.34346e-07	0.687059	0.127667	0.259001	1.09962e-05	0.285422	0.0633144	0.0857536	7.9114e-08	0.482231	0.0824658	0.267281	3.63989e-06	0.538738	0.11206	0.126277	0.0218643	0.474283	0.201293	0.0716202	0.000454071	0.457435	0.127924	0.0641325	0.000824559	0.410459	0.118887	0.100255
MCAM	209087_x_at	2.10745e-09	0.301677	0.0494067	0.0700065	0.00271929	0.365075	0.119871	0.0491782	6.92992e-08	0.622722	0.104635	0.300815	0.00114435	0.230252	0.0697963	0.0457788	6.74941e-10	0.622001	0.0900278	0.339307	1.65442e-06	0.508596	0.101982	0.134964	0.025807	0.448172	0.195888	0.0669651	4.41796e-05	0.488333	0.116477	0.0879064	7.22988e-06	0.430539	0.0907682	0.179907
MCAM	211340_s_at	8.94843e-10	0.252939	0.0404573	0.0732328	8.96404e-06	0.438164	0.0954674	0.111432	3.482e-07	0.496588	0.0892486	0.272458	0.000406921	0.202937	0.0564556	0.054705	6.85248e-09	0.49845	0.0778829	0.305131	0.000362119	0.325616	0.0892497	0.0744698	0.0136741	0.419584	0.164984	0.0848141	0.00202298	0.301436	0.096151	0.048822	0.000625552	0.319123	0.0902597	0.105027
MEF2C	207968_s_at	5.03759e-09	-0.292167	0.0490666	0.0667164	7.96664e-19	-0.612322	0.0606571	0.386751	4.5875e-07	-0.931704	0.169494	0.267511	0.000180054	-0.358895	0.0940684	0.0617436	8.22079e-07	-0.776574	0.146556	0.229319	0.000231043	-0.496781	0.131684	0.0795988	0.00464299	-0.566977	0.192531	0.115074	1.24728e-14	-0.722476	0.0855322	0.290279	0.102116	0.193929	0.117511	0.0172828
MEF2C	209200_at	8.29891e-18	-0.338176	0.0378222	0.140736	1.76102e-23	-0.442297	0.0374825	0.463523	1.88803e-06	-0.739086	0.143592	0.241654	1.027e-05	-0.403997	0.0893021	0.0863367	7.98363e-07	-0.543049	0.10235	0.229804	0.00683352	-0.214878	0.0783563	0.0408747	0.0015667	-0.414226	0.124818	0.145094	9.76021e-12	-0.441195	0.0603482	0.233676	0.92814	0.00788164	0.0871673	-0.0102241
MEF2C	209199_s_at	3.55565e-18	-0.44058	0.0486831	0.143723	1.52719e-23	-0.513644	0.043446	0.464477	5.07777e-09	-0.934176	0.142366	0.34457	0.000243553	-0.345761	0.092581	0.0591368	1.93683e-08	-0.713706	0.115719	0.289281	4.76988e-06	-0.412917	0.0870218	0.123284	0.00199149	-0.373094	0.115215	0.138512	1.17826e-19	-0.579195	0.056242	0.379183	0.936934	0.00996926	0.125669	-0.0102437
MFNG	204153_s_at	5.84104e-14	0.753513	0.0973332	0.108946	8.00791e-05	0.919758	0.227142	0.087781	0.00362707	0.803673	0.268029	0.0908134	0.000618458	0.463057	0.133168	0.0510901	0.0170894	0.512324	0.210844	0.0511372	0.0313573	0.393777	0.181244	0.0237387	0.455147	0.253964	0.337759	-0.00742135	0.000156373	0.66569	0.172148	0.0750374	0.0247498	0.398997	0.174939	0.0411141
MME	203435_s_at	1.41842e-05	-0.11131	0.0253775	0.0364596	5.98366e-13	-0.319577	0.0407422	0.274464	0.0479659	-0.162902	0.0810908	0.0365579	0.0203049	-0.097015	0.0414794	0.0212397	0.0113298	-0.218017	0.0843219	0.058799	0.000378167	-0.236135	0.0649393	0.0739744	0.00104913	-0.392312	0.11369	0.156027	3.04298e-13	-0.434424	0.0549134	0.263652	0.21025	-0.0809636	0.064194	0.00599154
MSL2	218733_at	1.74672e-07	0.510762	0.0963288	0.0532574	1.84973e-13	1.3323	0.16556	0.284941	5.38803e-05	1.39061	0.325637	0.177264	0.000604703	0.467396	0.134169	0.0512843	0.000249802	1.06579	0.279404	0.129607	0.0010475	0.704062	0.210679	0.0623167	0.0847861	0.501818	0.286168	0.0339751	5.26581e-06	1.09209	0.232223	0.109343	1.09315e-06	0.897114	0.172419	0.210138
NFIL3	203574_at	1.99697e-12	0.266773	0.0369313	0.095988	0.00923501	0.252753	0.0959059	0.035828	0.00763673	0.473858	0.173072	0.0751042	1.53811e-07	0.385782	0.0709649	0.121732	2.8906e-05	0.528552	0.119941	0.168339	1.97489e-09	0.551394	0.0863602	0.206291	0.0320423	0.328506	0.149537	0.0608991	0.410106	0.0867921	0.105109	-0.00185323	1.94854e-07	0.641591	0.114454	0.236898
NPY	206001_at	2.25243e-08	-0.189416	0.0333096	0.0610451	8.85705e-16	-0.430287	0.0480785	0.330815	0.00264408	-0.293508	0.0945368	0.0974644	2.74903e-07	-0.255706	0.0480936	0.116899	9.23121e-05	-0.357688	0.0873646	0.147641	2.44594e-10	-0.481403	0.0709632	0.227353	0.00160652	-0.30841	0.0931672	0.144407	2.09334e-28	-0.582551	0.0435298	0.50871	0.0156165	-0.210242	0.0854248	0.0490718
NXN	219489_s_at	1.20295e-15	0.294442	0.0355488	0.123005	0.216696	0.0994595	0.0801906	0.0033532	3.30941e-06	0.683582	0.136566	0.231177	0.000108113	0.209586	0.0530805	0.0661417	3.11392e-07	0.555152	0.100402	0.245269	4.47838e-05	0.454749	0.108198	0.0982213	0.047598	0.443012	0.218893	0.0498594	0.000328875	0.436334	0.11903	0.0674359	1.70638e-05	0.328005	0.0724694	0.165857
P2RY14	206637_at	1.14772e-05	-0.126939	0.0286293	0.0372696	4.2305e-08	-0.305518	0.0530404	0.167442	0.0270826	-0.219221	0.0973345	0.0484414	0.00386512	-0.168134	0.057536	0.0353073	2.00533e-07	-0.448961	0.0797111	0.252403	7.96638e-05	-0.354563	0.0874264	0.0917056	0.0221738	-0.27621	0.117514	0.0712253	5.5991e-07	-0.393176	0.0755876	0.131561	0.745261	-0.0229946	0.0705742	-0.00920477
P4HA2	202733_at	6.9047e-11	-0.294937	0.044197	0.0828344	4.38616e-19	-0.673878	0.066126	0.391294	0.0108668	-0.44012	0.168714	0.0676552	1.21045e-08	-0.366979	0.0617889	0.142647	8.40742e-06	-0.562148	0.118946	0.189928	0.0493325	-0.268283	0.13539	0.0187689	0.000227434	-1.25462	0.319091	0.196837	0.00295689	-0.415868	0.137911	0.0449387	0.14835	-0.169369	0.116246	0.0113274
PFTK1	204604_at	1.9015e-11	-0.352041	0.0511875	0.0876392	1.28941e-19	-0.682355	0.0656916	0.400513	8.14824e-07	-0.843902	0.157561	0.257108	3.30334e-07	-0.617723	0.117022	0.115366	0.0243926	-0.370993	0.162045	0.0445346	0.00106476	-0.378119	0.113312	0.0621294	0.0125129	-0.579679	0.224892	0.0873086	5.24209e-10	-0.681193	0.103373	0.197851	0.892427	0.0209048	0.154178	-0.0101178
PHB2	201600_at	0.00351589	0.339799	0.115849	0.0155293	0.0213366	0.619661	0.266522	0.026797	0.0598651	0.908787	0.476	0.0320056	0.00243435	0.54694	0.178186	0.0392765	0.00244049	1.10138	0.35316	0.0874987	4.53721e-05	1.12815	0.26863	0.098074	0.0128977	1.07282	0.41811	0.0864573	2.67414e-08	1.55402	0.266467	0.161023	0.00369729	0.546081	0.183555	0.0741689
PPP3CC	32541_at	0.000113325	-0.304845	0.0783207	0.0285192	5.98335e-15	-1.04882	0.121522	0.314743	0.0223499	-0.561604	0.241013	0.0524667	6.61427e-05	-0.659299	0.161847	0.0703727	0.000509278	-1.01692	0.281979	0.116556	2.40201e-05	-0.846674	0.194265	0.105238	0.00468481	-0.662366	0.225167	0.114824	7.19904e-14	-1.23139	0.151005	0.275783	0.649707	-0.0744293	0.163371	-0.00815207
PPP3CC	207000_s_at	8.5982e-06	-0.305478	0.06791	0.0383744	3.55607e-14	-0.813903	0.0977134	0.299415	0.0166193	-0.595134	0.243197	0.0586956	0.00047554	-0.541609	0.152511	0.0533593	0.000929788	-0.951212	0.277777	0.105443	7.95334e-09	-0.9917	0.162276	0.191958	0.00743344	-0.610384	0.220024	0.101924	2.59416e-18	-1.22509	0.124836	0.356544	0.662872	-0.0790096	0.180679	-0.00832149
PRDX1	208680_at	7.72594e-09	-0.382913	0.0651322	0.0650991	3.16259e-14	-1.0698	0.128128	0.300433	0.0475677	-0.373657	0.185662	0.0367298	0.000178855	-0.320382	0.0839351	0.0618012	0.00081282	-0.519034	0.14977	0.107931	0.00904941	-0.408671	0.154558	0.037684	0.00183938	-0.512474	0.156961	0.140695	1.23595e-08	-0.922997	0.154216	0.168365	0.593566	-0.0670188	0.125164	-0.0073319
PRKCQ	210039_s_at	3.15921e-19	0.784487	0.0838501	0.152202	6.60869e-23	1.31376	0.113341	0.454588	0.000215952	1.33948	0.345324	0.149352	0.012	0.259799	0.102496	0.0256586	0.0155772	0.447446	0.18148	0.0528616	0.211586	0.227677	0.181488	0.00373611	0.0174965	1.0016	0.409473	0.0778838	7.56912e-06	0.846861	0.18336	0.105709	0.000475127	0.543896	0.150367	0.109767
PRKCQ	210038_at	2.87609e-24	0.745159	0.0693762	0.191771	3.88923e-30	1.25408	0.0881824	0.557092	4.52441e-07	1.09532	0.199137	0.26776	6.44332e-06	0.521193	0.112532	0.0903098	0.000428524	0.766158	0.209476	0.119729	0.108531	0.181923	0.112693	0.010388	0.0331889	0.59134	0.271032	0.0599152	1.03039e-11	0.599032	0.0820451	0.233198	8.28472e-07	0.572512	0.108661	0.214494
PSD3	203355_s_at	3.68407e-05	-0.166835	0.0400522	0.0328099	2.78667e-17	-0.452987	0.0475887	0.358994	0.000157204	-0.574445	0.144683	0.155795	0.00931688	-0.216716	0.0825573	0.0278011	2.31358e-06	-0.633397	0.125477	0.211994	0.00171442	-0.299628	0.0938538	0.0566736	0.047863	-0.315448	0.156056	0.0497051	7.89621e-13	-0.495008	0.0638871	0.255521	0.289657	-0.103911	0.0975969	0.00136116
PSD3	218613_at	3.01472e-10	-0.310014	0.0481869	0.0773193	3.24572e-21	-0.578045	0.0526722	0.42742	0.00267737	-0.51118	0.164868	0.0972014	0.00118016	-0.30502	0.0927171	0.045513	1.25525e-07	-0.820677	0.142945	0.259931	0.00716957	-0.334318	0.122653	0.0403287	0.0209947	-0.474833	0.200123	0.0727605	3.71675e-09	-0.597757	0.0961181	0.179686	0.274691	-0.110064	0.100192	0.00210548
PTK2	208820_at	3.17641e-11	-0.220664	0.0324658	0.0857297	6.77522e-23	-0.453993	0.0391803	0.454419	0.0221948	-0.378772	0.162356	0.0526129	0.0147901	-0.192246	0.0782034	0.0238962	1.2823e-07	-0.724478	0.126298	0.25959	0.000513974	-0.36123	0.10177	0.0704666	0.00468846	-0.482974	0.164199	0.114803	2.97717e-19	-0.581487	0.0572695	0.372478	0.234247	-0.102606	0.0857234	0.00439554
PTK2B	203110_at	6.4602e-18	-0.701555	0.0781814	0.141619	9.05022e-13	-1.14472	0.147293	0.270737	1.9331e-06	-1.79831	0.349784	0.241217	4.44721e-05	-0.582152	0.139517	0.0737856	3.51406e-06	-1.15397	0.23337	0.204902	0.00933228	-0.496705	0.188631	0.037335	0.014411	-0.777245	0.308101	0.0833384	1.53235e-06	-0.992659	0.19926	0.121631	0.550913	0.114228	0.190863	-0.00659234
PTP4A2	208615_s_at	3.27926e-07	0.575421	0.111098	0.0508564	3.19905e-17	1.3682	0.144077	0.357892	0.00733199	1.01455	0.368581	0.0759642	0.012728	0.377825	0.150326	0.0251614	0.00245372	1.03332	0.331525	0.0873978	0.916832	-0.0299606	0.286432	-0.0065065	0.00862925	0.750443	0.276026	0.0977429	2.97949e-05	1.08162	0.252111	0.0918992	0.000290923	0.72476	0.192776	0.118186
PTP4A2	208616_s_at	1.57323e-06	0.638134	0.131238	0.0448692	6.02892e-22	1.88935	0.16807	0.439324	0.0245028	1.7409	0.759196	0.0505378	0.0237828	0.478407	0.21005	0.0199222	0.00376089	1.38706	0.466234	0.079421	0.10026	0.481116	0.290939	0.0112102	4.2732e-05	1.53196	0.346008	0.23972	2.71164e-08	1.4818	0.254205	0.16089	0.0110565	0.52233	0.201622	0.0550701
PTPRD	205712_at	1.59813e-09	0.230192	0.0374086	0.0710493	7.59433e-07	0.389524	0.0756276	0.137597	0.0179179	0.811919	0.335811	0.0571118	9.11411e-09	0.401485	0.0669854	0.144956	1.25503e-06	0.598319	0.11513	0.222275	0.0463	0.22562	0.112301	0.0194593	0.0182794	1.02044	0.420179	0.076653	0.000320238	0.383096	0.104298	0.0677083	6.54665e-05	0.380497	0.0911716	0.143487
PTPRM	203329_at	4.53333e-25	0.327619	0.0299165	0.197905	5.58185e-06	0.302209	0.0642891	0.116497	3.11676e-08	0.768509	0.125166	0.314473	2.05414e-06	0.237749	0.048641	0.100008	1.37812e-08	0.494764	0.0792376	0.294509	1.01591e-05	0.375184	0.0821521	0.114875	0.131384	0.469716	0.306948	0.022236	0.0312256	0.183193	0.0843396	0.0211588	4.8981e-07	0.396275	0.0734893	0.222696
PTTG1IP	200677_at	0.876424	0.0131152	0.0842952	-0.00202857	0.000858682	0.527511	0.155254	0.0618287	0.00147254	0.768943	0.233328	0.109733	1.97862e-05	0.454985	0.104131	0.0807317	0.01814	0.403512	0.167661	0.0500278	0.0378818	0.342771	0.163659	0.0216553	0.00736678	0.640564	0.230627	0.102176	5.28896e-07	0.859343	0.164819	0.132121	0.0144279	0.410357	0.16472	0.0504451
RCAN1	215253_s_at	5.2864e-12	-0.50039	0.0707202	0.0923891	8.76293e-11	-0.930749	0.133865	0.228329	0.0214569	-0.512061	0.218223	0.0533227	0.000153877	-0.339205	0.0879532	0.0630988	6.62309e-06	-0.626805	0.130955	0.194046	0.000248107	-0.568572	0.151497	0.0787862	0.000169307	-1.1762	0.292488	0.204545	1.07085e-06	-0.775286	0.153197	0.125175	0.0849705	0.255599	0.146867	0.020282
RCAN1	208370_s_at	3.00405e-17	-0.373733	0.0425938	0.136184	1.37686e-13	-0.626268	0.0773358	0.287553	0.00924589	-0.373446	0.139953	0.0710659	1.15277e-07	-0.413711	0.0752907	0.124125	1.01839e-06	-0.522981	0.0996657	0.225761	5.19043e-07	-0.511322	0.0975121	0.147614	0.00244977	-0.386526	0.122013	0.132807	1.72161e-12	-0.745973	0.0979756	0.248813	0.834032	-0.0198672	0.0945618	-0.00984973
RGL1	209568_s_at	8.19467e-08	-0.321133	0.0589574	0.0561387	2.04528e-21	-0.883704	0.0799898	0.430711	0.0408274	-0.245966	0.118289	0.0398899	0.00114361	-0.241363	0.0731601	0.0457844	2.38971e-07	-0.674796	0.120685	0.249568	9.86715e-05	-0.418802	0.104705	0.0892786	0.00269187	-0.550634	0.175607	0.130204	8.61211e-17	-0.745274	0.0805109	0.329927	0.0295888	-0.213758	0.0968038	0.0380461
RIN3	219457_s_at	0.0307695	0.0785558	0.0362606	0.00760433	2.68489e-06	0.339477	0.0697219	0.124283	0.0207333	0.578553	0.245131	0.0540433	6.96778e-06	0.305635	0.066247	0.0896436	0.00134709	0.316745	0.0957193	0.0985651	0.0999148	0.129865	0.078451	0.011246	7.04405e-05	1.07898	0.251979	0.2271	8.73862e-07	0.332431	0.0651166	0.127181	0.00317675	0.26043	0.0860752	0.0768153
RIN3	60471_at	4.51756e-05	0.286676	0.0696324	0.0320305	4.87941e-09	0.696921	0.112562	0.189191	0.012316	0.523171	0.204222	0.065013	2.16089e-10	0.6935	0.103761	0.174914	0.00482094	0.422608	0.146209	0.0747772	0.137599	0.147605	0.0988869	0.00796248	2.58281e-05	0.973356	0.21289	0.252257	6.29686e-06	0.443733	0.0951932	0.107553	4.23348e-05	0.597702	0.139336	0.150787
RORA	210479_s_at	6.12822e-05	0.21586	0.0533825	0.0308656	0.00570083	0.325835	0.116263	0.0410797	0.00172385	0.652919	0.201215	0.106437	0.0032934	0.241396	0.0811727	0.0366801	0.0941161	0.307915	0.181989	0.0200584	0.00271293	0.409245	0.134243	0.0514196	0.000684492	1.18317	0.329719	0.16757	1.17671e-06	0.56057	0.111224	0.124244	0.000496795	0.463673	0.128656	0.108999
RPL13	212933_x_at	5.7548e-06	0.488599	0.106529	0.0399103	0.0086793	0.753717	0.283633	0.0365021	0.115591	1.69309	1.06413	0.0187836	6.84323e-05	0.818886	0.201447	0.0700799	7.6191e-06	2.64313	0.556328	0.19163	3.83343e-06	1.39141	0.290141	0.125704	0.0380745	1.15049	0.54204	0.056077	2.81415e-08	1.7457	0.29986	0.160535	0.00416812	0.663519	0.226096	0.0720779
RPL13A	200715_x_at	3.58369e-06	0.397127	0.0846958	0.0417218	0.0002069	0.849757	0.223714	0.0774265	0.041609	1.41226	0.681869	0.0394969	2.64347e-07	0.889374	0.16702	0.117225	2.04532e-05	1.59693	0.355075	0.174432	5.84158e-08	1.32679	0.232483	0.171047	0.00913725	1.19812	0.444192	0.0961382	1.01038e-07	1.44951	0.260605	0.148249	0.00030672	0.740042	0.197639	0.117281
RPL3	201217_x_at	4.75699e-06	0.533474	0.115273	0.0406386	0.000184337	1.18473	0.309366	0.0786888	0.0403961	2.78625	1.337	0.0401101	4.32166e-05	0.870902	0.208365	0.0740316	1.69557e-05	2.31276	0.508723	0.17772	7.94044e-09	1.62825	0.266424	0.191975	0.0884465	0.976344	0.56345	0.0328278	4.58443e-08	1.64997	0.288281	0.155862	0.00206984	0.780891	0.246698	0.0842796
RPL4	211710_x_at	0.000531508	0.375791	0.107741	0.0226405	0.00470983	0.909539	0.317277	0.0431652	0.0463452	1.74933	0.864269	0.0372672	0.000188597	0.744725	0.195827	0.0613436	1.66285e-05	1.91288	0.420298	0.178061	1.00405e-06	1.46262	0.286864	0.140432	0.116903	0.671204	0.421707	0.02533	0.000157999	1.23104	0.318573	0.0749319	0.0013572	0.703729	0.213309	0.0916179
RPL6	200034_s_at	1.19042e-06	0.616621	0.125329	0.0459347	0.000614157	1.25046	0.357773	0.065507	0.104185	1.97284	1.20015	0.020834	0.000212064	0.823889	0.218435	0.0603317	0.00025234	2.23482	0.586319	0.129423	3.63124e-05	1.25914	0.295872	0.100587	0.0380253	1.0585	0.498568	0.0561131	0.000184257	1.21184	0.316968	0.0733614	0.00343952	0.617622	0.205929	0.0754294
RPS9	214317_x_at	1.38669e-05	0.452624	0.103073	0.0365462	0.0176475	0.65293	0.27229	0.0288317	0.0341311	2.36825	1.09848	0.0436123	2.34289e-05	0.551319	0.127359	0.0792844	1.7645e-05	1.46568	0.323132	0.177022	4.48205e-07	0.970141	0.183892	0.149205	0.109348	1.04973	0.645549	0.0271128	1.68588e-07	1.08741	0.199307	0.143286	0.0011678	0.786155	0.234963	0.0942265
RPS9	217747_s_at	5.61978e-05	0.383266	0.094294	0.0311964	0.00258806	0.819004	0.267535	0.0497204	0.0547099	1.52267	0.780813	0.0338508	1.96284e-05	0.741742	0.169686	0.0808002	6.6356e-07	2.47811	0.463194	0.232864	1.25529e-08	1.70956	0.283977	0.187213	0.0498216	0.985704	0.492032	0.0485917	2.9508e-07	1.68305	0.315277	0.137834	0.00257502	0.576503	0.18629	0.080476
SAMSN1	220330_s_at	2.30995e-15	0.283344	0.0345808	0.120656	4.85638e-09	0.365292	0.0589907	0.189238	1.47026e-05	0.60783	0.131569	0.202734	9.63067e-17	0.615247	0.0678092	0.283037	9.12826e-05	0.423038	0.103248	0.147842	0.000621089	0.355833	0.101807	0.0683009	0.000159508	0.446708	0.11059	0.206095	5.38673e-08	0.469534	0.0825079	0.154313	9.69863e-08	0.422755	0.0733353	0.247494
SATB1	203408_s_at	5.99972e-17	0.614962	0.070818	0.133727	0.000156583	0.662614	0.171074	0.0804713	0.00842474	0.602456	0.222938	0.0730301	9.74258e-07	0.650844	0.128881	0.106299	0.00835276	0.708372	0.262653	0.0644956	0.00103029	0.485241	0.144986	0.0625063	0.297744	0.310314	0.295334	0.00175996	9.28623e-05	0.62883	0.157069	0.0803529	0.00233217	0.532889	0.170423	0.0822017
SCML2	206147_x_at	3.70349e-08	-0.479473	0.0856928	0.0591576	2.65787e-10	-0.915087	0.135624	0.2177	0.000872776	-1.15441	0.333606	0.120631	0.0218589	-0.293933	0.12722	0.0206245	9.25322e-07	-1.24182	0.235622	0.227355	0.00152438	-0.549152	0.170091	0.0580193	0.00209165	-1.2467	0.386975	0.137162	1.49982e-08	-1.01822	0.171218	0.166529	0.800652	0.0378597	0.149527	-0.00964199
SH2D1A	211210_x_at	5.27378e-05	0.202831	0.0497146	0.0314392	4.09366e-25	0.675438	0.0545	0.488156	0.000165169	1.08048	0.273111	0.154795	0.00225162	0.275783	0.0891405	0.0399476	0.00177302	0.522681	0.162224	0.0934547	0.757048	0.039514	0.127498	-0.00594329	0.00795478	0.621963	0.226245	0.100025	1.10942e-12	0.558808	0.0726696	0.252602	0.00333787	0.438198	0.14562	0.0759526
SH2D1A	210116_at	2.72052e-12	0.217808	0.030349	0.0948463	1.86482e-29	0.424407	0.0303745	0.548316	1.66401e-05	0.742211	0.161803	0.200334	0.0030854	0.234593	0.0783361	0.0372401	0.000369098	0.512746	0.13853	0.122468	0.895887	0.018528	0.141351	-0.00646518	0.00754673	0.358121	0.129352	0.1015	1.45953e-13	0.43112	0.0536512	0.269859	0.0376438	0.220553	0.104646	0.0339307
SLC25A14	204587_at	2.59665e-07	-0.45366	0.0868214	0.0517464	0.000144706	-0.664486	0.170632	0.0813325	0.0239465	-0.754052	0.327509	0.0510192	0.0177936	-0.42467	0.177749	0.022344	1.18696e-06	-1.27132	0.243996	0.223207	0.000193607	-0.637772	0.166932	0.0816136	0.0397634	-0.99504	0.473025	0.0548659	0.000216198	-0.703075	0.185986	0.0717274	0.411724	-0.119861	0.145389	-0.00327944
SLC35E3	218988_at	1.85637e-13	-0.245286	0.0323813	0.104721	1.78919e-16	-0.49816	0.0540651	0.343991	8.73046e-06	-0.51653	0.108598	0.212774	0.0117336	-0.188198	0.0740111	0.0258483	1.28278e-08	-0.59078	0.0943721	0.295606	0.000203061	-0.364118	0.0956284	0.0810704	0.000255465	-0.701396	0.180013	0.193787	4.53764e-09	-0.577983	0.0935169	0.177815	0.128418	-0.13662	0.0890926	0.0136032
SLC43A3	210692_s_at	1.21328e-09	-0.376302	0.0606897	0.072087	9.58142e-05	-0.653783	0.163335	0.0858281	0.000225794	-1.08171	0.279803	0.148445	1.52618e-08	-0.742047	0.125886	0.140757	6.30774e-08	-0.961485	0.162975	0.270864	6.7735e-06	-0.508811	0.109117	0.11939	0.00375005	-0.931224	0.308308	0.121017	4.08366e-07	-0.646205	0.122637	0.134656	0.961053	-0.00595461	0.121625	-0.0102843
SLC43A3	213113_s_at	2.29289e-11	-0.574386	0.0838748	0.086943	2.52554e-05	-0.861639	0.198536	0.100291	3.30923e-05	-0.938562	0.213152	0.186899	9.77457e-09	-0.769369	0.128652	0.144388	1.69443e-07	-1.01576	0.179096	0.255118	2.15399e-08	-1.08874	0.184182	0.181567	0.00462651	-0.866711	0.294186	0.115173	1.08142e-09	-1.38593	0.214739	0.191177	0.644455	-0.078347	0.169243	-0.00808215
SMTN	207390_s_at	3.92431e-08	-0.259911	0.0465412	0.0589377	0.000701732	-0.38283	0.110753	0.0640442	0.0277477	-0.467761	0.20861	0.0479339	0.0445671	-0.163183	0.0807387	0.0147545	0.00480058	-0.384275	0.13288	0.0748563	0.00070021	-0.346451	0.100118	0.0669286	0.0231138	-1.23823	0.530649	0.0700591	4.9428e-07	-0.483208	0.0924201	0.132785	0.933493	-0.00953787	0.113996	-0.0102364
SOX13	209736_at	2.59829e-05	0.242843	0.0571759	0.0341447	0.434431	0.0924158	0.117935	-0.00241799	0.0134482	1.61371	0.638214	0.0631576	0.00107377	0.258125	0.0778022	0.046328	1.31708e-08	1.09455	0.175011	0.295202	0.00848879	0.347131	0.130171	0.0384097	0.0160942	2.60089	1.04907	0.0802327	0.0415142	0.25908	0.126145	0.018367	0.000374358	0.488562	0.132517	0.113864
SOX13	38918_at	9.89382e-07	0.241744	0.0487591	0.0466413	0.0218658	0.231873	0.100141	0.0265352	2.32536e-06	1.63183	0.320296	0.23778	3.11135e-05	0.308826	0.0724904	0.0768523	1.45179e-05	0.737967	0.160906	0.180434	0.000591504	0.509228	0.145112	0.0688594	0.057757	1.67242	0.86389	0.0444999	0.0235318	0.31589	0.138236	0.0239581	0.00557988	0.386828	0.136456	0.0669885
SPTBN1	212071_s_at	0.000428756	0.256237	0.0722525	0.0234553	0.0355173	0.34007	0.160374	0.0213853	0.085051	0.351251	0.201407	0.0248837	0.00019238	0.409679	0.107875	0.0611723	5.74995e-07	1.06614	0.198014	0.235227	6.32276e-06	0.658997	0.140837	0.120156	0.00198474	0.785605	0.242517	0.138605	2.43531e-05	0.744111	0.171467	0.0939396	0.000228122	0.566054	0.147835	0.122343
STAT4	206118_at	5.51347e-12	0.556038	0.0786565	0.0922333	7.70597e-07	0.896673	0.1742	0.137445	4.54703e-05	1.18185	0.273771	0.180628	0.00562547	0.258669	0.0924345	0.0320962	0.00453275	0.467239	0.160475	0.0759302	0.0259574	0.319704	0.142161	0.0258343	0.00632069	1.00002	0.352906	0.106463	1.2657e-05	0.610809	0.135815	0.100542	0.0131472	0.356265	0.141025	0.0520591
TCL1A	39318_at	2.32541e-06	-0.186996	0.0391149	0.0433755	5.34725e-27	-0.447742	0.0342379	0.515178	0.013856	-0.273513	0.108661	0.0625277	1.39393e-05	-0.275409	0.061856	0.0837279	1.51813e-05	-0.407887	0.0891596	0.179654	0.00234259	-0.260113	0.0840398	0.0530993	5.96431e-05	-0.392035	0.0905247	0.23132	3.72402e-16	-0.537501	0.059583	0.318486	0.0196946	-0.201916	0.0851451	0.0450551
TCL1A	209995_s_at	2.2932e-06	-0.202198	0.0422688	0.0434288	1.13485e-27	-0.492504	0.0369688	0.524488	0.0155883	-0.270135	0.109281	0.0600447	7.6959e-05	-0.245283	0.0607839	0.0690692	6.73371e-05	-0.357501	0.0855172	0.153301	0.000717414	-0.316756	0.0917236	0.0666507	7.10852e-05	-0.383195	0.0895449	0.226868	1.58087e-18	-0.598456	0.0605013	0.360224	0.00880482	-0.228226	0.0853615	0.0590348
THSD1_THSD1P	219477_s_at	9.30432e-11	0.289979	0.0437685	0.0817203	3.89012e-06	0.449546	0.0939631	0.120344	4.45885e-07	1.26151	0.229203	0.268023	0.000473867	0.305716	0.0860622	0.0533897	0.0693959	0.352781	0.191962	0.0254601	0.0186575	0.282465	0.11879	0.0295212	0.00935833	1.00444	0.373631	0.0954674	6.06929e-07	0.504194	0.0972558	0.130769	0.0148061	0.435085	0.175337	0.049996
TRBC1	210915_x_at	7.34706e-12	0.372569	0.053034	0.0911696	2.82139e-24	0.665044	0.0550123	0.475657	0.000915098	0.564497	0.163828	0.119647	0.00394352	0.273174	0.09369	0.0351352	0.0037207	0.454541	0.152599	0.0796218	0.0630498	0.256522	0.13699	0.0161182	0.00167539	0.3757	0.113977	0.143257	9.73887e-18	0.55938	0.0582423	0.346614	4.34108e-07	0.805448	0.148594	0.224569
TRBC1	213193_x_at	3.34027e-09	0.32551	0.0540149	0.0682686	1.12483e-17	0.665209	0.0688156	0.366192	0.00285709	0.562718	0.182767	0.0958356	0.0085329	0.298375	0.112346	0.0285473	0.00336348	0.53068	0.176156	0.0815084	0.00584341	0.460411	0.164671	0.0426567	0.00267179	0.381814	0.121667	0.130411	1.06737e-18	0.6519	0.0654953	0.363128	3.76932e-07	0.968365	0.177574	0.226755
TRBC1_TRBC2	211796_s_at	2.6997e-11	0.22485	0.0329573	0.0863352	3.2229e-19	0.447828	0.0437318	0.393628	0.00032541	0.517891	0.137776	0.140983	0.00151851	0.232615	0.0723664	0.0433397	0.000230275	0.444442	0.115805	0.131091	0.00118207	0.218865	0.0662086	0.0609323	0.000961048	0.353467	0.101593	0.158406	4.60392e-18	0.367313	0.0377777	0.352256	1.37148e-07	0.620107	0.10906	0.242249
TRIM38	203567_s_at	8.09784e-07	-0.426319	0.0852859	0.0474064	1.17749e-18	-1.20614	0.120231	0.383758	0.00756052	-0.65896	0.240361	0.075316	0.00543075	-0.415939	0.14801	0.032397	5.57265e-05	-0.936981	0.221419	0.156684	0.000697044	-0.58973	0.170356	0.0669805	0.00143496	-0.812351	0.242651	0.147496	5.81661e-10	-1.12627	0.171419	0.196895	0.0956148	-0.284716	0.169184	0.0183516
TSEN34	218132_s_at	9.55812e-07	0.606801	0.122216	0.0467732	6.81792e-05	1.05364	0.257571	0.0895305	0.000941847	1.08979	0.317105	0.119048	0.022082	0.417508	0.181014	0.0205398	0.000105695	1.39198	0.343118	0.145203	0.000168795	0.687678	0.17827	0.0831755	0.0225136	1.06	0.452177	0.0707981	0.0692541	0.400465	0.219043	0.0134363	0.000647211	0.64757	0.183685	0.10444
UPF1	211168_s_at	1.79089e-07	0.596334	0.11257	0.0531623	0.000231848	1.05031	0.278781	0.0761815	0.00183106	1.1881	0.368364	0.105174	0.139332	0.298911	0.201416	0.00580304	0.00104013	0.850644	0.250944	0.103365	0.00582121	0.78504	0.280649	0.0427001	0.00210213	1.53766	0.477542	0.137025	0.001388	0.972195	0.299102	0.0526807	0.00252757	0.580676	0.187271	0.0808001
UPF3B	218757_s_at	6.0478e-08	-0.621723	0.112958	0.0572941	1.85433e-08	-1.42856	0.241027	0.175806	3.60404e-05	-1.3467	0.307455	0.185218	0.0104271	-0.404899	0.156625	0.0268469	7.04042e-05	-0.914122	0.219301	0.152504	0.0281899	-0.34246	0.154552	0.024918	0.0234243	-0.503822	0.216423	0.0696844	0.000950046	-0.50171	0.149166	0.0565664	0.986815	-0.00246407	0.148721	-0.0103064
VPREB1	221349_at	0.000664936	-0.0926695	0.0270486	0.021792	4.20233e-17	-0.359492	0.0380346	0.355708	0.0051763	-0.308988	0.107439	0.0833146	3.95519e-05	-0.227351	0.0541115	0.0747927	0.0244976	-0.14897	0.0651174	0.0444551	0.00601808	-0.185545	0.0666012	0.0423212	0.00162587	-0.276137	0.0835185	0.144079	3.15263e-11	-0.388126	0.0546462	0.223287	0.516823	-0.0617054	0.0948393	-0.00591931
WT1	206067_s_at	2.19833e-11	0.201993	0.0294676	0.0870997	6.9488e-06	0.274359	0.0590066	0.114158	0.00124	0.322968	0.0964004	0.113321	6.05446e-08	0.295713	0.0525783	0.12945	1.25228e-11	0.537093	0.0691866	0.394398	4.41334e-09	0.415766	0.0667611	0.198045	0.0126769	0.396061	0.153956	0.0869426	3.12138e-05	0.303883	0.0710208	0.0914281	2.55766e-07	0.329739	0.0594867	0.232731
ZBED1	203043_at	6.51672e-16	-0.637144	0.0761601	0.125207	3.95478e-15	-1.20847	0.138902	0.318258	0.00458814	-0.800935	0.274495	0.0858591	0.00771063	-0.252231	0.0937295	0.0294086	0.00291923	-0.56079	0.183282	0.0841549	0.000461319	-0.422344	0.117966	0.0717026	0.00524996	-0.952477	0.32834	0.111648	2.43681e-05	-0.565736	0.130368	0.0939334	0.579918	-0.084264	0.151725	-0.00710689
ETV6	205585_at	9.75981e-12	0.414077	0.0593125	0.0901165	0.129262	0.24511	0.160735	0.00821582	0.208712	0.390016	0.307714	0.00752382	2.10476e-06	0.5038	0.103185	0.0998021	0.000569293	0.589966	0.165111	0.114505	0.0681945	0.208614	0.113575	0.0152779	0.315535	0.605163	0.597729	0.000423987	0.0948524	0.191645	0.114099	0.0104775	2.01064e-05	0.610449	0.136141	0.16315
ZNF44	215359_x_at	5.53842e-09	0.677818	0.114152	0.0663581	0.00279642	0.81825	0.269458	0.0488717	0.0554719	0.716089	0.368383	0.033567	0.000333501	0.59274	0.162421	0.0564232	9.44703e-08	1.64039	0.282492	0.264464	0.0224047	0.567593	0.24603	0.027474	0.0038539	1.57889	0.524403	0.120258	3.33598e-08	1.38641	0.239548	0.158909	0.00109376	0.643497	0.19117	0.0953623

## Sheet: Table S3
Table S3: candidates of GATA3 related genes in different subtypes (GSE33315)
Gene	probe	GSE33315 B-ALL				Hyperdiploid				TCF3-PBX1				ETV6_RUNX1				MLL				Ph				Hypodiploid				Other				T-ALL
		P value	coeff	r2	direction	P value	coeff	r2	direction	P value	coeff	r2	direction	P value	coeff	r2	direction	P value	coeff	r2	direction	P value	coeff	r2	direction	P value	coeff	r2	direction	P value	coeff	r2	direction	P value	coeff	r2	direction
EIF3D	200005_at	4.04674e-05	0.440926	0.106422	0.0324511	0.403079	-0.139498	0.166216	-0.00257741	0.0498371	-0.653351	0.322497	0.0737291	0.457022	0.16197	0.216901	-0.00453444	0.658405	-0.213686	0.478182	-0.0283799	0.925249	0.0551366	0.580648	-0.0471694	0.0942104	0.749112	0.42736	0.0860978	0.000991688	0.766264	0.22815	0.0633486	0.0370029	0.470276	0.221751	0.0409078
RPL6	200034_s_at	1.19042e-06	0.616621	0.125329	0.0459347	0.773758	-0.0511435	0.177492	-0.00803776	0.0123294	-0.820382	0.3122	0.131501	0.453114	0.198054	0.262926	-0.00443375	0.646766	0.271289	0.585621	-0.0278366	0.820928	-0.128553	0.560869	-0.0450048	0.226484	0.705965	0.566582	0.0244998	6.03e-06	1.22723	0.261591	0.121435	0.0177204	0.577323	0.23848	0.0559576
PTTG1IP	200677_at	0.876424	0.0131152	0.0842952	-0.00202857	0.110554	-0.334994	0.208302	0.0136067	0.784399	-0.100815	0.365888	-0.0242694	0.0321997	0.495198	0.227865	0.0365977	0.246997	0.383143	0.324043	0.0135395	0.326393	-0.416091	0.41407	0.000444584	0.951447	0.0143638	0.233098	-0.0474297	0.0837642	0.311463	0.178924	0.0131806	0.0504041	0.291525	0.146782	0.0346651
EEF1B2	200705_s_at	7.26687e-05	0.379319	0.0947785	0.0302148	0.577899	-0.0906514	0.162441	-0.00602364	0.0105254	-0.726125	0.269816	0.137978	0.0641406	0.380096	0.202981	0.0249386	0.962188	-0.0177688	0.371465	-0.0356297	0.998517	-0.000807588	0.429447	-0.0476189	0.132194	0.496505	0.316966	0.0619816	0.000690561	0.71013	0.204947	0.067518	0.15487	0.311919	0.217223	0.0127847
RPL13A	200715_x_at	3.58369e-06	0.397127	0.0846958	0.0417218	0.380269	-0.109374	0.124173	-0.00195302	0.0187626	-0.593321	0.241644	0.114215	0.00294955	0.466725	0.153018	0.0781092	0.995274	-0.00238707	0.399427	-0.035713	0.828866	-0.0872343	0.39857	-0.0452348	0.505331	0.259434	0.382788	-0.0251945	0.000529807	0.655381	0.185067	0.0705689	0.748036	0.066715	0.20698	-0.0110489
DPYSL2	200762_at	1.13374e-13	-0.431932	0.0564887	0.106525	0.00297398	-0.326213	0.107459	0.0666754	0.00676499	-0.459952	0.160564	0.155953	0.000284003	-0.475973	0.12637	0.118598	0.695855	0.119203	0.3018	-0.0299757	0.415372	-0.246519	0.296685	-0.0142731	0.0777302	-0.355311	0.19157	0.0998376	1.72e-05	-0.506883	0.114123	0.109692	0.308674	0.0959903	0.0936996	0.000603199
CHD4	201184_s_at	8.96464e-05	0.509062	0.128858	0.0294134	0.517074	-0.145839	0.224407	-0.00504841	0.846264	-0.0874872	0.448155	-0.0252875	0.459683	0.174919	0.235636	-0.0046022	0.230488	0.899038	0.733435	0.0170346	0.301525	0.632595	0.597219	0.00551388	0.477347	0.344424	0.476043	-0.0221399	3.75e-05	1.11168	0.261675	0.100848	0.00158076	0.732898	0.224133	0.105705
LGMN	201212_at	7.49196e-08	-0.16163	0.029582	0.0564798	0.0739059	-0.116956	0.064839	0.0192202	0.447247	0.124761	0.162453	-0.01063	0.556054	-0.0432085	0.0731402	-0.00668728	0.497419	-0.0880094	0.128012	-0.0185207	0.395125	0.154223	0.177645	-0.0113228	0.190063	-0.121878	0.0899994	0.0365197	0.000730387	-0.210619	0.0610734	0.0668722	0.05582	-0.130569	0.0672923	0.0326179
RPL3	201217_x_at	4.75699e-06	0.533474	0.115273	0.0406386	0.322942	-0.156962	0.158111	-0.000125917	0.00356205	-0.948009	0.305063	0.181654	0.119374	0.338965	0.215726	0.0147676	0.40318	0.513404	0.604844	-0.00973189	0.30638	-0.600993	0.573259	0.00448436	0.27725	0.566824	0.508147	0.0109818	2.04e-05	1.09277	0.248421	0.10772	0.201862	0.33356	0.259235	0.00793189
IGFBP4	201508_at	5.07277e-12	-0.257707	0.0363893	0.0925418	0.00141326	-0.235749	0.0720499	0.0778323	0.386824	-0.163732	0.187024	-0.00602509	0.327429	-0.0718774	0.0730258	-0.000318503	0.441897	-0.125884	0.161376	-0.0136847	0.328378	0.183014	0.182891	6.09e-05	0.240314	-0.199963	0.165474	0.020494	1.63e-06	-0.403263	0.0807909	0.135944	0.707575	-0.0272084	0.0722783	-0.0105777
FHL1	201539_s_at	3.40262e-10	-0.345276	0.0538352	0.0768653	0.000807484	-0.310045	0.0900706	0.086207	0.770129	-0.0575189	0.195442	-0.0239818	0.00219294	-0.380686	0.120977	0.0832738	0.726667	-0.109963	0.311433	-0.0311232	0.700546	0.14971	0.383984	-0.0400902	0.451586	0.140409	0.183049	-0.0190669	2.04e-05	-0.477386	0.1085	0.107766	0.00118715	-0.342657	0.101953	0.111553
FHL1	201540_at	1.67606e-16	-0.414874	0.0485356	0.130067	1.26e-05	-0.506986	0.111003	0.147266	0.0214967	-0.556562	0.232083	0.108591	0.00124327	-0.462487	0.139034	0.0931399	0.38914	-0.187132	0.213921	-0.00816173	0.547568	-0.258575	0.422999	-0.0293035	0.772058	0.0531233	0.18103	-0.0433407	5.38e-08	-0.504385	0.0880879	0.172952	0.00171097	-0.279792	0.0862365	0.104086
JARID1B	201548_s_at	0.000218012	0.186132	0.0499609	0.0260261	0.405069	-0.0851944	0.101943	-0.00262947	0.841666	0.0617855	0.307184	-0.0252243	0.217986	-0.148959	0.120133	0.0054545	0.0797578	0.362109	0.199165	0.0736486	0.192819	0.233305	0.173399	0.0355241	0.925983	0.00877852	0.0933661	-0.0471782	2.23e-08	0.514118	0.0870389	0.182311	0.347797	0.181189	0.191865	-0.00132117
JARID1B	201549_x_at	5.44273e-07	0.321311	0.0632654	0.0489233	0.65066	0.0543505	0.119703	-0.00695097	0.56908	-0.200863	0.34969	-0.0174814	0.944551	-0.0122889	0.176232	-0.0102586	0.000744524	0.931181	0.245984	0.314911	0.128242	0.314534	0.198626	0.0641333	0.759891	0.0419608	0.135518	-0.042858	7.56e-09	0.646245	0.105533	0.19363	0.0588517	0.317326	0.165591	0.0315603
PHB2	201600_at	0.00351589	0.339799	0.115849	0.0155293	0.019187	-0.454734	0.191415	0.0388124	0.000227748	-1.40923	0.346055	0.285498	0.0111687	0.459154	0.177491	0.0548943	0.0293014	-1.04153	0.45342	0.128514	0.39924	-0.442248	0.513952	-0.0119393	0.930956	-0.032754	0.373533	-0.0472356	0.00559953	0.776055	0.276109	0.0434231	0.698599	0.105972	0.272709	-0.0104619
ITGA6	201656_at	3.17511e-17	0.227818	0.0259856	0.135987	0.470489	0.0476186	0.0657626	-0.00415354	0.956819	0.00450247	0.0826084	-0.0262356	0.061538	0.155229	0.0820658	0.0256305	0.0641955	0.177686	0.0922131	0.0855473	0.0198608	0.359096	0.142449	0.195753	0.925097	0.0143899	0.151232	-0.0471676	1.16e-15	0.407421	0.0454879	0.342623	0.633618	0.031826	0.0665187	-0.00949273
CCND3	201700_at	6.14022e-22	-0.769299	0.0760494	0.173708	1.1e-05	-0.581364	0.126348	0.149232	0.489477	-0.244811	0.350774	-0.0133268	0.000587789	-0.624327	0.17566	0.106101	0.897294	-0.0471053	0.361631	-0.0350871	0.0148025	-0.776695	0.292505	0.215706	0.0203872	-0.891565	0.355377	0.193963	1.8e-06	-0.77756	0.156459	0.13488	0.00216739	0.43476	0.137248	0.0992402
C4orf46_TOMM7	201812_s_at	1.62042e-07	0.53249	0.100153	0.0535433	0.469762	0.12235	0.168692	-0.00413844	0.0404474	-0.676994	0.31909	0.0823824	0.0397922	0.386693	0.185556	0.032986	0.956848	-0.0221795	0.406252	-0.035604	0.892603	0.06371	0.4662	-0.0466882	0.403435	0.339951	0.398666	-0.0125588	0.000679254	0.703868	0.202859	0.0677081	0.17325	0.366007	0.266392	0.0107099
FNDC3A	202304_at	7.86449e-09	0.506181	0.086146	0.0650319	0.00629974	0.440638	0.158312	0.0554182	0.115655	0.273422	0.169818	0.0392289	0.954533	0.0106425	0.186177	-0.0102752	0.748472	0.165849	0.512144	-0.0318497	0.469704	0.37889	0.514598	-0.0212554	0.0120578	0.933833	0.339847	0.229433	0.00109125	0.550485	0.165307	0.0622461	0.00091271	0.431447	0.125306	0.116906
GTF2F1	202356_s_at	8.77632e-05	0.405767	0.102575	0.0294944	0.115794	0.24669	0.155665	0.0129723	0.347489	0.290503	0.305391	-0.002445	0.961352	0.00886687	0.182511	-0.0102847	0.159749	-0.70346	0.487056	0.0360976	0.921715	-0.0513764	0.516543	-0.0471258	0.833291	0.0861149	0.404074	-0.0453581	0.00175071	0.705021	0.221259	0.0567981	0.31075	-0.220533	0.216202	0.000493247
LEPROTL1	202595_s_at	1.85217e-10	0.711849	0.109287	0.0791449	3.73e-09	0.884721	0.138435	0.257313	0.928496	0.0445711	0.493398	-0.0260954	5.47e-05	0.812025	0.192346	0.14651	0.622764	-0.225531	0.453385	-0.0266415	0.670253	0.316609	0.733148	-0.0383974	0.000269979	1.08986	0.249551	0.451003	0.00035476	0.879245	0.240581	0.0751818	0.629142	0.0994265	0.205097	-0.009417
ATF3	202672_s_at	1.42028e-08	0.266311	0.0461533	0.0627936	0.0177281	0.171664	0.0713433	0.0399839	0.195209	0.18107	0.137324	0.0185863	0.00539061	0.220379	0.0774138	0.0675905	0.323717	0.178357	0.177549	0.00031433	0.0328442	0.539627	0.236204	0.160925	0.557715	0.110989	0.186305	-0.0302081	0.000325633	0.34456	0.0936672	0.0761663	0.354696	0.101665	0.109217	-0.00163087
P4HA2	202733_at	6.9047e-11	-0.294937	0.044197	0.0828344	0.0597715	-0.155191	0.0816187	0.0222368	0.863369	0.03394	0.195894	-0.0255057	3.66e-08	-0.492051	0.0822303	0.262081	0.946614	-0.00698951	0.103453	-0.0355455	0.0809327	-0.401567	0.219009	0.0969524	0.0490308	-0.363836	0.174139	0.132675	0.000544658	-0.333946	0.0945113	0.0702507	0.0175214	-0.232683	0.0959416	0.0561897
ITM2A	202746_at	2.47358e-57	0.565291	0.0308301	0.41018	2.59e-11	0.534406	0.0722807	0.31817	0.447265	0.137644	0.179236	-0.0106313	6.59e-10	0.461632	0.0673316	0.319473	5.86e-05	0.509339	0.107766	0.423896	0.0359442	0.279617	0.12476	0.1546	0.00122489	0.454068	0.121602	0.370405	4.85e-28	0.686017	0.0503988	0.547997	3.5e-05	0.276565	0.063121	0.181617
ITM2A	202747_s_at	4.82311e-51	0.452363	0.0266287	0.373688	1.91e-06	0.29909	0.0595667	0.173918	0.313378	0.127258	0.124554	0.00112431	2.46e-10	0.376569	0.0533032	0.332922	0.000514535	0.372153	0.094832	0.331804	0.00903075	0.356984	0.1241	0.248498	0.0370827	0.245745	0.110389	0.152408	1.03e-26	0.59039	0.0450146	0.529437	6.91e-05	0.246502	0.0587461	0.168415
GBP2	202748_at	5.70261e-13	0.396366	0.0534872	0.100604	1.08e-05	0.36472	0.0792056	0.14943	0.903318	0.0188326	0.154006	-0.0259121	4.58e-07	0.507657	0.0938716	0.22374	0.169337	-0.279134	0.197864	0.0330166	0.0275511	0.45421	0.191801	0.173182	0.00761263	0.367383	0.124456	0.259602	0.00396097	0.366447	0.125227	0.0473983	0.024911	-0.216805	0.0948701	0.0489721
ZBED1	203043_at	6.51672e-16	-0.637144	0.0761601	0.125207	3.29e-05	-0.531789	0.122977	0.133381	0.57996	-0.199462	0.35731	-0.0179678	0.0147929	-0.444531	0.179119	0.0500116	0.0456857	-0.641949	0.306947	0.104218	0.503554	-0.231698	0.340428	-0.0250088	0.123483	-0.309573	0.19291	0.0668167	0.000150234	-0.632003	0.162495	0.0850383	6.98e-05	-1.01028	0.240921	0.168228
GALNAC4S-6ST	203066_at	1.11221e-18	-0.354758	0.0385704	0.147803	3.29e-05	-0.313002	0.0723839	0.133375	0.311589	-0.184417	0.179823	0.00132509	0.000460467	-0.362608	0.0999932	0.110306	0.0648473	-0.230673	0.120023	0.0849929	0.87366	-0.0295755	0.18374	-0.0463281	0.483696	-0.142108	0.19931	-0.0228579	1.47e-08	-0.392054	0.0654381	0.186707	8.05e-06	-0.307689	0.0645145	0.20961
PTK2B	203110_at	6.4602e-18	-0.701555	0.0781814	0.141619	0.498562	-0.0960485	0.141472	-0.00470957	0.454794	0.207894	0.275289	-0.0111406	2.49e-06	-0.701755	0.140186	0.19711	0.511559	-0.254359	0.382556	-0.0196159	0.445308	-0.52087	0.66959	-0.0182772	0.524715	-0.18191	0.28121	-0.0271514	8.63e-14	-1.08342	0.131811	0.304538	0.00334619	-0.492952	0.163043	0.0903164
GABBR1	203146_s_at	2.52341e-05	-0.240953	0.0566401	0.0342565	0.9297	-0.0128438	0.145264	-0.00870276	0.220928	0.216846	0.17424	0.0138775	0.0174728	-0.443866	0.183567	0.0471257	0.796775	-0.0600835	0.231101	-0.03322	0.627896	0.14632	0.297462	-0.0356859	0.0208732	-0.437643	0.175205	0.192348	0.0130435	-0.308897	0.122951	0.0337668	0.0415722	-0.174903	0.0844661	0.0385492
KATNB1	203162_s_at	6.96292e-06	0.647617	0.142495	0.0391813	0.19748	-0.310539	0.239553	0.00588234	0.0117054	-1.25136	0.47245	0.13363	0.0136279	0.69496	0.276572	0.0514353	0.802442	-0.119573	0.473417	-0.0333599	0.293097	0.64617	0.599207	0.0073499	0.606732	0.219573	0.420165	-0.0341701	5.4e-06	1.31388	0.278524	0.12267	0.237869	0.314103	0.264149	0.00502334
JARID2	203297_s_at	3.09136e-05	0.427948	0.101729	0.0334804	0.00289006	0.564975	0.185541	0.0671049	0.219079	-0.578843	0.463213	0.0141946	0.227015	-0.293455	0.241369	0.00485541	0.235943	0.436193	0.360133	0.0158483	0.931783	0.0313254	0.361583	-0.0472448	0.160504	0.386972	0.265993	0.0482992	7.62e-06	1.0258	0.221247	0.118823	0.00200869	0.538844	0.168784	0.1008
JARID2	203298_s_at	5.57579e-05	0.282917	0.0695728	0.0312264	0.553162	0.071309	0.119889	-0.0056511	0.488533	-0.248222	0.354883	-0.0132706	0.728975	-0.0503414	0.144871	-0.00905316	0.126329	0.495159	0.314248	0.048644	0.457429	0.316611	0.418215	-0.0197872	0.654008	0.0985726	0.216798	-0.0374065	1.08e-05	0.699547	0.153599	0.114953	0.00124292	0.388692	0.116151	0.110617
PTPRM	203329_at	4.53333e-25	0.327619	0.0299165	0.197905	1.52e-06	0.350198	0.069006	0.177128	0.081437	0.192391	0.107486	0.0534862	0.221087	-0.0955799	0.0776081	0.00524548	0.457787	0.131073	0.174089	-0.0151618	0.00422927	0.340295	0.106093	0.296856	0.733971	-0.0469559	0.136342	-0.0417352	6.05e-15	0.406891	0.0468954	0.328274	0.852403	-0.013591	0.0728159	-0.0119105
PSD3	203355_s_at	3.68407e-05	-0.166835	0.0400522	0.0328099	0.17091	-0.119378	0.0866331	0.00775512	0.425725	-0.129046	0.16027	-0.00909956	0.00311251	-0.376557	0.124179	0.0771716	0.260918	-0.186944	0.162925	0.0107985	0.226189	-0.297337	0.238475	0.0245884	0.0701857	-0.303642	0.159158	0.107131	0.146918	-0.114875	0.0787894	0.00735186	0.0834118	-0.0968983	0.0552805	0.0246511
SATB1	203408_s_at	5.99972e-17	0.614962	0.070818	0.133727	0.00566817	0.433339	0.153676	0.0570012	0.192369	-0.369441	0.278365	0.0191494	0.121683	0.390707	0.250226	0.0144613	0.684427	0.0775309	0.188783	-0.0295128	0.565597	0.23425	0.401274	-0.0308901	0.910546	-0.0224866	0.19775	-0.0469744	1.14e-10	0.911673	0.131537	0.236325	0.0526823	0.290361	0.147664	0.0337774
MME	203435_s_at	1.41842e-05	-0.11131	0.0253775	0.0364596	0.000282528	-0.235095	0.0627429	0.101841	0.690189	-0.0789907	0.196663	-0.0219771	0.000221057	-0.453086	0.118056	0.12288	0.227057	0.108455	0.0878103	0.0177973	0.935035	-0.018561	0.225	-0.0472797	0.0467709	-0.185613	0.0878551	0.136021	0.000916252	-0.183931	0.0543843	0.0642603	0.176473	-0.0580397	0.0425638	0.0103716
TRIM38	203567_s_at	8.09784e-07	-0.426319	0.0852859	0.0474064	0.522433	-0.105798	0.164901	-0.00514261	0.0729356	0.436063	0.236429	0.0580097	0.0241423	-0.42587	0.185908	0.041542	0.203706	-0.285512	0.219378	0.0233655	0.124964	-0.594251	0.371853	0.0659707	0.596252	-0.157417	0.292612	-0.0333774	0.000614553	-0.673826	0.192593	0.0688608	0.00354668	-0.43439	0.144614	0.0891187
NFIL3	203574_at	1.99697e-12	0.266773	0.0369313	0.095988	0.00258746	0.24026	0.0779843	0.0687643	0.161003	-0.19515	0.136507	0.0260652	0.359719	0.0673156	0.0731483	-0.00156487	0.511643	0.100906	0.151794	-0.0196223	0.14147	0.233463	0.152804	0.0571842	0.792624	-0.0307164	0.115356	-0.0440939	1.89e-08	0.417052	0.0702137	0.184027	0.640106	0.0428365	0.0912747	-0.00960037
IGF1R	203627_at	6.48162e-13	0.349991	0.0473502	0.100133	0.00270084	0.220945	0.0720393	0.0681209	0.734619	-0.0756036	0.221396	-0.0231759	0.216059	0.138796	0.111465	0.00558612	0.0721103	0.320464	0.171459	0.0791701	0.99909	0.000169624	0.147022	-0.047619	0.0320783	0.453821	0.197668	0.162576	3.66e-09	0.542842	0.0866185	0.20116	0.328135	0.0977931	0.0994017	-0.000391651
CHST2	203921_at	1.02774e-25	0.375554	0.033778	0.2028	0.0013415	0.224986	0.0684235	0.0786129	0.0175093	0.400203	0.161102	0.117069	0.120159	0.189878	0.121103	0.0146628	0.667389	-0.0936748	0.215685	-0.0287837	0.308511	-0.262519	0.251538	0.00403886	0.90521	-0.0287859	0.238831	-0.0468948	4.81e-11	0.400737	0.05652	0.244798	0.215267	0.158077	0.126564	0.00678263
CCNH	204093_at	0.00442053	0.309681	0.10828	0.0146769	0.22133	-0.203912	0.165819	0.00443446	0.332471	-0.296491	0.302027	-0.000932204	0.047154	0.487017	0.242236	0.0301075	0.684975	0.294308	0.717943	-0.0295354	0.533833	-0.185	0.292451	-0.0280295	0.639895	0.207879	0.437909	-0.0364966	0.0080527	0.565956	0.210746	0.0392628	0.848231	0.0600153	0.312596	-0.0118852
EEF2	204102_s_at	8.01889e-08	0.495477	0.0908972	0.0562212	0.296844	-0.143932	0.137336	0.000854545	0.322945	-0.282241	0.281833	7.43e-05	0.304884	0.174814	0.16948	0.000651983	0.419519	0.333861	0.407481	-0.0114645	0.474672	-0.345183	0.474173	-0.0218329	0.675784	-0.139627	0.329208	-0.0387213	5.42e-06	0.934484	0.198135	0.122627	0.624006	0.073252	0.148867	-0.00932859
MFNG	204153_s_at	5.84104e-14	0.753513	0.0973332	0.108946	0.790815	-0.0444128	0.167044	-0.00814679	0.58761	-0.198283	0.362524	-0.0182992	0.00331927	0.707703	0.235036	0.07605	0.639841	-0.146616	0.309935	-0.0275023	0.141921	0.645706	0.423126	0.0569596	0.0172531	0.891341	0.34474	0.205347	1.53e-09	1.15244	0.179047	0.210099	0.715597	0.0642002	0.17559	-0.0106777
C11orf51	204218_at	0.0272281	0.226319	0.102176	0.00803902	0.862369	0.0213601	0.122935	-0.00850486	0.717563	-0.104625	0.287097	-0.0227415	0.196894	0.244432	0.188115	0.00697532	0.0603353	1.11135	0.567768	0.0889511	0.601605	-0.168484	0.317836	-0.0337858	0.619868	0.299408	0.594678	-0.0351241	0.548426	0.159662	0.265451	-0.00421658	0.617559	0.109368	0.218194	-0.0092153
KBTBD11	204301_at	9.07966e-15	-0.281143	0.0351235	0.115711	0.00243323	-0.242438	0.0781886	0.0696864	0.445462	-0.0960009	0.124511	-0.0105074	0.642641	-0.0382473	0.0821698	-0.00805768	0.700024	-0.0536788	0.137897	-0.0301394	0.682018	-0.077088	0.185547	-0.0390783	0.536523	-0.0803917	0.127933	-0.0282837	3.55e-09	-0.425288	0.0677959	0.201476	0.0168873	-0.170879	0.0700436	0.0569475
SLC25A14	204587_at	2.59665e-07	-0.45366	0.0868214	0.0517464	0.249393	-0.178973	0.15459	0.00295079	0.0887947	-0.344506	0.197249	0.0499495	0.00172331	-0.438303	0.135955	0.0874676	0.592218	0.246159	0.454305	-0.0249673	0.129296	-0.537274	0.340276	0.0635525	0.0364266	-0.732301	0.327679	0.153663	0.0185656	-0.449873	0.18903	0.0297704	0.212618	0.258471	0.20574	0.00700299
PFTK1	204604_at	1.9015e-11	-0.352041	0.0511875	0.0876392	0.661535	-0.0312912	0.0712879	-0.0070699	0.749352	-0.133199	0.41389	-0.0235262	0.000217088	-0.522791	0.136037	0.123189	0.0303204	-0.488837	0.214256	0.126651	0.360781	-0.20376	0.218094	-0.0058121	0.223956	0.201147	0.160525	0.0252619	1.06e-09	-0.61862	0.0950562	0.213874	7.33e-06	-0.410151	0.0855685	0.211351
DPYD	204646_at	3.72239e-13	0.297141	0.0397604	0.102171	0.00179222	0.18207	0.0569342	0.0742722	0.28936	0.139037	0.129393	0.00394891	0.00726289	0.16813	0.061306	0.0623905	0.916041	-0.0304158	0.285922	-0.0352959	0.0342072	0.415835	0.183584	0.158076	0.0037786	0.483507	0.148499	0.303825	0.00040034	0.409812	0.113183	0.0737923	0.744392	0.0415815	0.127099	-0.0110097
GNA15	205349_at	5.18478e-10	0.358381	0.0564949	0.0752843	0.759969	-0.0341489	0.111505	-0.00794266	0.793629	0.0616124	0.233869	-0.0244447	0.630128	0.0704626	0.145861	-0.00788447	0.00543599	0.408658	0.13562	0.217901	0.313587	0.339017	0.328349	0.0029927	0.312146	-0.20838	0.201207	0.00328759	2.06e-08	0.607344	0.102544	0.183144	0.000885477	0.530973	0.153792	0.117521
CMAH	205518_s_at	8.64669e-14	0.535477	0.069675	0.107514	4.64e-06	0.552471	0.114834	0.161478	0.0128608	0.672221	0.257488	0.129769	0.194855	0.244516	0.187316	0.00713234	0.0226871	0.605714	0.251165	0.142415	0.841798	-0.0621648	0.307623	-0.0455858	0.0188207	0.302952	0.119008	0.199428	0.00283708	0.47151	0.155379	0.0512374	0.0016441	0.331619	0.101808	0.104902
ETV6	205585_at	9.75981e-12	0.414077	0.0593125	0.0901165	0.327045	0.106439	0.108135	-0.000270728	0.318916	0.200395	0.198424	0.000511561	0.77208	0.0287367	0.0989331	-0.00943128	0.381798	0.252497	0.284156	-0.00730892	0.0415319	0.748654	0.344828	0.144423	0.167885	0.211091	0.147782	0.0451512	2.61e-07	0.707168	0.131111	0.155984	0.243158	-0.151015	0.128447	0.00464024
PTPRD	205712_at	1.59813e-09	0.230192	0.0374086	0.0710493	0.0178384	0.126085	0.0524527	0.0398919	0.754614	0.0382198	0.121399	-0.0236458	0.000517942	0.249629	0.0695019	0.108282	0.116058	0.217542	0.134137	0.0532215	0.00651316	0.358593	0.11873	0.269634	0.754079	-0.0430008	0.135481	-0.0426175	0.000535395	0.291998	0.0825246	0.0704482	0.226434	0.119497	0.0980397	0.00588742
CD2	205831_at	2.82244e-17	0.490287	0.0558255	0.136405	3.9e-08	0.511505	0.086778	0.226859	0.00584463	0.490071	0.167784	0.161854	4.61e-09	0.576708	0.0895656	0.292215	0.000888397	0.666034	0.1791	0.306706	0.327842	0.281384	0.280877	0.000164294	0.147673	0.273194	0.181739	0.0541568	0.000905374	0.393427	0.116206	0.0643979	0.266679	0.0795543	0.0711288	0.00305093
CD84	205988_at	7.62755e-23	0.671038	0.0647621	0.180777	8.86e-08	0.690531	0.1208	0.215962	0.0703559	0.398505	0.214025	0.0594905	0.606582	0.0850592	0.164639	-0.0075368	0.89613	-0.0424725	0.32239	-0.0350727	0.768013	0.107866	0.36097	-0.0431833	0.0111781	0.803382	0.288808	0.234462	4.21e-14	0.996477	0.119428	0.311026	0.117686	0.204523	0.129331	0.0179734
NPY	206001_at	2.25243e-08	-0.189416	0.0333096	0.0610451	0.0076878	-0.247883	0.0913464	0.0524368	0.999732	4.62e-05	0.136747	-0.0263158	0.49691	0.0619393	0.0908298	-0.00548889	0.135056	-0.265695	0.172653	0.0450534	0.502628	-0.0837061	0.122718	-0.0249116	0.203572	-0.160666	0.122428	0.0317844	0.00796	-0.177642	0.0660492	0.0393952	1.05e-06	-0.35059	0.0663747	0.247011
WT1	206067_s_at	2.19833e-11	0.201993	0.0294676	0.0870997	0.0439211	0.108563	0.053284	0.0266707	0.421594	-0.0892097	0.109803	-0.00879264	0.138025	-0.121773	0.0814249	0.0124609	0.0193845	0.225361	0.0908415	0.150916	0.222642	0.190417	0.151514	0.0256622	0.0811967	0.162696	0.0888151	0.0967196	1.07e-07	0.323264	0.0579072	0.165586	0.730902	0.0171079	0.0495714	-0.0108593
STAT4	206118_at	5.51347e-12	0.556038	0.0786565	0.0922333	3.13e-11	0.741531	0.100806	0.315927	2.44e-05	1.00005	0.208159	0.361502	3.8e-07	0.74321	0.136327	0.226645	0.0636054	0.397773	0.205944	0.086054	0.532268	0.190295	0.299662	-0.0278807	0.347627	0.311628	0.324371	-0.00351335	0.0210593	0.454544	0.194974	0.0283504	0.980186	-0.00321782	0.129165	-0.0123379
SCML2	206147_x_at	3.70349e-08	-0.479473	0.0856928	0.0591576	0.0104885	-0.471554	0.181204	0.0477938	0.487423	0.207588	0.296027	-0.0132043	0.00675874	-0.585049	0.211371	0.063645	0.221415	0.420825	0.336486	0.0190809	0.267803	-0.736242	0.646773	0.013267	0.0135338	-0.650721	0.241379	0.221724	0.0276226	-0.44891	0.201835	0.0253087	0.188692	-0.183172	0.138178	0.00915051
MAF	206363_at	1.69963e-13	0.334543	0.04409	0.105044	0.00360811	0.237079	0.0797663	0.0637753	0.09741	0.300623	0.176896	0.0461771	0.00412752	0.237944	0.0809889	0.0722487	0.68247	0.076556	0.185191	-0.0294314	0.0374454	0.289906	0.130502	0.151723	0.808813	0.0463253	0.189061	-0.0446324	1.53e-05	0.371574	0.0831494	0.110954	0.0514516	0.115903	0.0586275	0.0342519
P2RY14	206637_at	1.14772e-05	-0.126939	0.0286293	0.0372696	0.0823873	-0.096935	0.0553144	0.0176904	0.523779	0.0714373	0.111018	-0.0152532	0.0794384	-0.128372	0.0724211	0.0213899	0.68761	-0.0486244	0.119676	-0.0296438	0.786633	-0.0384094	0.140094	-0.0438825	0.173908	-0.120528	0.0856325	0.0426905	0.00243288	-0.168804	0.0547441	0.0530071	0.000968895	-0.225168	0.0657506	0.115691
PPP3CC	207000_s_at	8.5982e-06	-0.305478	0.06791	0.0383744	0.0743589	-0.190497	0.105777	0.0191339	0.086825	-0.340256	0.193563	0.0508655	0.422987	-0.136742	0.16994	-0.00361025	0.241061	-0.25444	0.212434	0.0147641	0.383509	-0.29281	0.328972	-0.00953387	0.882626	0.0406463	0.271976	-0.046506	0.00741029	-0.347825	0.128136	0.0402135	0.0619664	-0.210466	0.111197	0.0305313
CSRP2	207030_s_at	0.00664135	-0.125201	0.0459256	0.0131686	0.00595057	-0.242394	0.0864743	0.0562726	0.0248019	-0.349879	0.149704	0.102669	0.000335893	-0.32185	0.0865603	0.115724	0.639825	-0.0673248	0.142312	-0.0275015	0.524255	0.128223	0.197995	-0.0271064	0.0713093	-0.319848	0.168378	0.105997	0.539446	0.0562162	0.0914007	-0.004107	0.00217129	-0.186623	0.0589256	0.0992033
SMTN	207390_s_at	3.92431e-08	-0.259911	0.0465412	0.0589377	0.00386865	-0.246287	0.0835151	0.0627293	0.0360492	-0.381001	0.175301	0.0871584	0.268326	-0.126579	0.113696	0.00243752	0.237868	0.173124	0.143539	0.0154374	0.704325	-0.0614155	0.159643	-0.0402876	0.362474	0.165242	0.177504	-0.00610011	0.0001843	-0.374169	0.0975799	0.0826978	0.017589	-0.225704	0.0931217	0.0561106
CXCL3	207850_at	0.190674	0.0489099	0.0373234	0.00148583	0.133077	0.078072	0.0516048	0.0110828	0.218761	0.122383	0.0978669	0.0142495	0.658942	0.0287768	0.0649975	-0.00827178	0.0330698	0.33487	0.149366	0.121913	0.109563	-0.252698	0.151227	0.0753265	0.631738	-0.0577608	0.118758	-0.0359493	0.933678	0.00688604	0.0826086	-0.0065762	0.776827	0.0199796	0.0702511	-0.0113358
LILRA2	207857_at	1.26276e-12	-0.458479	0.0628717	0.0976784	0.0222835	-0.333667	0.144002	0.0366006	0.61112	0.107031	0.208755	-0.0192648	0.0016521	-0.531082	0.164053	0.0882015	0.643378	-0.0930315	0.198768	-0.0276741	0.232454	-0.425635	0.346164	0.0227374	0.367731	-0.374474	0.406786	-0.00698275	4.24e-07	-0.618099	0.116858	0.150728	1.05e-06	-0.343279	0.0649699	0.247134
MEF2C	207968_s_at	5.03759e-09	-0.292167	0.0490666	0.0667164	0.0307173	-0.19667	0.0898895	0.0318799	0.477072	-0.104898	0.146071	-0.012574	0.00446906	-0.362311	0.124462	0.0708616	0.000646349	-0.747033	0.194602	0.321419	0.828584	0.0569516	0.259774	-0.0452268	0.436642	-0.189053	0.2384	-0.0171595	0.00631918	-0.242515	0.0875668	0.0420371	0.000271104	-0.229834	0.0603517	0.141386
AKAP13	208325_s_at	1.3378e-06	0.231553	0.0472947	0.0454887	0.18205	0.0855996	0.0637538	0.00693187	0.764196	0.0454018	0.15027	-0.0238562	0.811914	0.0202621	0.0849186	-0.00971664	0.359044	-0.203417	0.218139	-0.00451765	0.948958	-0.0166036	0.256291	-0.0474097	0.861153	0.0321874	0.181781	-0.0460573	3.93e-05	0.438554	0.103507	0.100335	0.359215	-0.0876285	0.0950315	-0.00182933
RCAN1	208370_s_at	3.00405e-17	-0.373733	0.0425938	0.136184	6.35e-05	-0.346501	0.0834229	0.123823	0.151587	-0.266703	0.182252	0.0284363	0.0546271	-0.192293	0.0988469	0.0276275	0.0862057	0.30523	0.171635	0.0693968	0.0644025	-0.38987	0.19973	0.113269	0.0407038	-0.326048	0.1495	0.145845	1.27e-06	-0.39945	0.0791344	0.138711	0.63143	-0.0453427	0.0941616	-0.00945587
AMY1A_AMY1B_AMY1C_AMY2A_AMY2B	208498_s_at	1.1963e-06	0.181284	0.0368539	0.0459158	0.00111473	0.165539	0.0494896	0.0813854	0.378793	-0.14746	0.16559	-0.0053356	0.382318	0.0569377	0.0648773	-0.00235021	0.185246	0.298414	0.219714	0.0283029	0.56356	-0.104155	0.177482	-0.0307156	0.304314	0.128702	0.122226	0.00492003	0.011264	0.221057	0.0861515	0.0354346	0.0481389	0.231752	0.1155	0.0355899
PTP4A2	208615_s_at	3.27926e-07	0.575421	0.111098	0.0508564	0.0390479	0.365544	0.17509	0.0283773	0.905407	-0.0396854	0.331738	-0.0259294	0.228018	-0.261706	0.215724	0.0047906	0.078743	0.823414	0.451274	0.0743495	0.0142054	1.28041	0.478843	0.218475	0.177099	0.4724	0.338233	0.0414234	3.46e-07	1.17173	0.219694	0.152947	0.0208478	0.309424	0.13129	0.0526202
PTP4A2	208616_s_at	1.57323e-06	0.638134	0.131238	0.0448692	0.0215142	0.528895	0.226902	0.0371194	0.867539	-0.073817	0.439603	-0.0255548	0.00462219	0.716892	0.247243	0.0702738	0.0740918	1.26335	0.680896	0.0776843	0.599026	0.338189	0.633446	-0.03359	0.295273	0.4644	0.432645	0.00686988	0.00049921	0.914013	0.256868	0.0712535	9.45e-05	0.446091	0.108566	0.16227
PRDX1	208680_at	7.72594e-09	-0.382913	0.0651322	0.0650991	4.1e-05	-0.460156	0.107823	0.130194	0.540182	-0.126215	0.204191	-0.0160993	0.28523	-0.147	0.136798	0.00157622	0.461187	-0.175696	0.235148	-0.0154677	0.89277	-0.0361125	0.264669	-0.0466911	0.37679	0.173648	0.19231	-0.00846503	1.87e-05	-0.578163	0.130794	0.108713	0.00156778	-0.466278	0.142481	0.105874
PTK2	208820_at	3.17641e-11	-0.220664	0.0324658	0.0857297	0.148042	-0.148855	0.10221	0.00965353	0.0360306	-0.253276	0.116521	0.0871798	0.697742	-0.0469327	0.120487	-0.0087314	0.0142083	-0.273315	0.104518	0.167583	0.405209	-0.117157	0.13792	-0.012818	0.129966	0.191249	0.121349	0.063186	0.000436771	-0.214315	0.0595945	0.0727907	4.07e-07	-0.298935	0.0542128	0.263948
ALDH7A1	208951_at	0.00580505	-0.225506	0.0813811	0.0136662	0.264331	-0.149161	0.132973	0.00224104	0.573655	-0.114632	0.201964	-0.0176881	0.0436347	-0.365919	0.178996	0.0314208	0.502005	0.133626	0.196471	-0.0188816	0.599377	0.215833	0.404657	-0.0336167	0.886894	0.0488929	0.339596	-0.046586	0.546506	-0.107435	0.177764	-0.00419342	0.324276	-0.122437	0.123457	-0.000200595
MCAM	209087_x_at	2.10745e-09	0.301677	0.0494067	0.0700065	0.0109079	0.202126	0.0780997	0.0472087	0.0220919	0.282995	0.11858	0.107461	0.527838	-0.0599392	0.0946021	-0.00614529	0.808516	-0.0760292	0.310774	-0.0335051	0.21619	0.249744	0.195858	0.0276657	0.719491	-0.0646401	0.177579	-0.0410504	1.3e-06	0.502934	0.099747	0.138433	0.394624	-0.112832	0.131842	-0.00327382
CTGF	209101_at	0.000131247	-0.104527	0.0271119	0.0279593	0.0158334	-0.124447	0.0508084	0.041661	0.018107	-0.353842	0.143245	0.115684	0.796702	-0.0244177	0.0945223	-0.00961469	0.470478	-0.0600235	0.0820417	-0.0162861	0.0460098	0.366429	0.172777	0.137183	0.832891	-0.0194725	0.0911478	-0.0453471	8.52e-05	-0.220549	0.0546068	0.0915194	0.00196856	-0.176472	0.0551634	0.101213
MBOAT7	209179_s_at	9.09741e-06	0.361783	0.0806513	0.0381585	0.647718	-0.0554472	0.121025	-0.00691796	0.779075	-0.0977109	0.34585	-0.0241645	0.0294824	0.358144	0.162082	0.0381078	0.909809	0.0525777	0.459963	-0.0352312	0.460353	0.169574	0.225475	-0.0201423	0.0806133	0.456116	0.248478	0.0972349	0.0223024	0.398368	0.172532	0.0277057	0.14356	-0.243328	0.164748	0.0142033
MEF2C	209199_s_at	3.55565e-18	-0.44058	0.0486831	0.143723	0.000878495	-0.406264	0.118895	0.0849474	0.193614	-0.354761	0.26807	0.0189013	1.65e-05	-0.742779	0.163791	0.166422	0.00166924	-0.511336	0.14702	0.276744	0.564182	0.202098	0.344931	-0.030769	0.180451	-0.425943	0.307437	0.0401191	1.31e-05	-0.353905	0.078516	0.112755	0.00285519	-0.145287	0.0472225	0.0935802
MEF2C	209200_at	8.29891e-18	-0.338176	0.0378222	0.140736	2.66e-05	-0.317766	0.0725749	0.136448	0.291576	-0.227834	0.213022	0.00367631	0.000703783	-0.359712	0.102766	0.102993	0.0022128	-0.371398	0.110243	0.263016	0.649639	0.154627	0.335521	-0.0371298	0.141184	-0.42379	0.277164	0.0573275	1.74e-05	-0.278266	0.0626885	0.109567	0.00120277	-0.126117	0.0375704	0.111287
MAF	209348_s_at	1.25091e-08	0.238516	0.0411733	0.0632747	0.00507859	0.183229	0.0641246	0.0586477	0.0261447	0.228749	0.0988357	0.100484	0.0335192	0.169839	0.078758	0.0359109	0.486221	0.102486	0.145232	-0.0176161	0.238225	0.24579	0.202463	0.0210821	0.302489	-0.122938	0.1163	0.0053079	9.32e-05	0.361853	0.0901158	0.0904938	0.0283217	0.134316	0.0601557	0.0463498
ECM1	209365_s_at	1.62139e-06	-0.193137	0.0397717	0.044754	0.000717939	-0.370688	0.106604	0.0879625	0.141829	0.269168	0.179423	0.0310696	0.903106	0.0154387	0.126488	-0.0101541	0.724273	0.0698535	0.196042	-0.0310391	0.187396	0.222089	0.162971	0.0374982	0.804	-0.045112	0.179491	-0.0444772	1.38e-07	-0.397994	0.0719785	0.162874	0.00096995	-0.337393	0.0985306	0.115669
RGL1	209568_s_at	8.19467e-08	-0.321133	0.0589574	0.0561387	0.00143046	-0.404679	0.12382	0.0776511	0.263698	0.308175	0.271643	0.00730657	3.8e-05	-0.78001	0.180636	0.152589	0.181992	-0.417778	0.30525	0.0292298	0.191356	-0.270324	0.200225	0.0360506	0.0541355	-0.417976	0.204899	0.12564	0.074778	-0.248849	0.138694	0.0143902	3.31e-06	-0.522913	0.104659	0.226149
GATA3	209602_s_at	3.33931e-69	0.47264	0.0226801	0.473385	2.26e-06	0.252964	0.0507733	0.171604	0.0688954	0.270758	0.144623	0.0603538	4.17e-09	0.339181	0.0524994	0.293643	0.00121738	0.329519	0.0915579	0.291871	0.00405527	0.346628	0.107462	0.299461	0.000115606	0.361737	0.0765927	0.49198	1.65e-37	0.586371	0.0340056	0.660967	3.61e-18	0.57585	0.0513251	0.603636
GATA3	209603_at	4.98324e-44	0.449765	0.0291062	0.330353	0.0112178	0.152033	0.0589777	0.0467907	0.0734246	0.222101	0.120635	0.0577352	1.63e-05	0.277671	0.0611967	0.166579	0.0164948	0.323354	0.126759	0.159598	0.131205	0.269087	0.17132	0.0625136	0.0189191	0.262877	0.103362	0.199072	7.3e-28	0.619575	0.0457416	0.54555	1.04e-20	0.687827	0.0547522	0.656642
GATA3	209604_s_at	0	1	2.06621e-17	1	0	1	7.23e-17	1	0	1	6.03e-17	1	0	1	6.04e-17	1	0	1	3.81e-17	1	0	1	1.61e-17	1	0	1	3.45e-17	1	0	1	1.79e-17	1	0	1	2.49e-17	1
CBLB	209682_at	1.5684e-20	0.707506	0.0727426	0.16261	5.51e-09	0.705182	0.11176	0.25234	0.172804	0.426428	0.306919	0.0233002	0.372033	0.175477	0.195664	-0.00200098	0.923657	-0.0317876	0.32874	-0.0353685	0.305211	0.305199	0.290394	0.00473052	0.276907	0.212238	0.190127	0.0110632	1.17e-08	0.859094	0.142312	0.189082	0.364986	0.158191	0.173641	-0.0020779
SOX13	209736_at	2.59829e-05	0.242843	0.0571759	0.0341447	0.689528	0.0360148	0.0899218	-0.00735447	0.2302	0.177492	0.145554	0.0123329	0.348622	0.110336	0.117151	-0.00115403	0.965385	0.0120983	0.2763	-0.0356434	0.511339	-0.115113	0.172296	-0.0258144	0.0518275	0.327868	0.159026	0.128737	0.000501914	0.412227	0.1159	0.0711913	0.922196	-0.0091704	0.0936013	-0.0122257
CXCL2	209774_x_at	1.67592e-05	0.161344	0.0371054	0.0358216	0.00078441	0.199597	0.0578391	0.0866401	0.0719105	0.196004	0.105874	0.0585916	0.611142	-0.0336465	0.0659609	-0.00760641	0.299331	0.129703	0.122653	0.00406159	0.853712	0.0258865	0.138677	-0.0458836	0.0553898	-0.290162	0.143049	0.124011	0.00326628	0.223364	0.0747235	0.0496161	0.454027	0.0480873	0.0639169	-0.00532063
KHDRBS3	209781_s_at	4.37782e-14	-0.233608	0.0300162	0.109996	0.0443071	-0.221271	0.108804	0.026544	0.384687	-0.191946	0.218257	-0.0058435	0.183279	-0.172962	0.129047	0.00806103	0.307319	0.103084	0.0991362	0.00279323	0.543458	-0.0844163	0.136677	-0.0289283	0.0723508	-0.207806	0.10983	0.104962	9.25e-07	-0.29277	0.0571998	0.142201	0.944469	0.00424509	0.0607562	-0.0122847
ATP2C1	209934_s_at	0.520805	0.02894	0.0450374	-0.00121952	0.21773	-0.0894743	0.0721895	0.00464099	0.056204	-0.230603	0.11708	0.0687543	0.637598	-0.0334759	0.0708415	-0.00798882	0.0994302	0.349575	0.205133	0.0616127	0.135178	0.370264	0.238298	0.0604013	0.482338	0.0998138	0.139553	-0.0227055	0.195256	0.12909	0.0992274	0.00453514	5.97e-05	0.403199	0.0951799	0.171258
TCL1A	209995_s_at	2.2932e-06	-0.202198	0.0422688	0.0434288	6.61e-05	-0.306075	0.0738795	0.123232	0.0727848	-0.438015	0.237357	0.0580948	0.00195629	-0.420785	0.132178	0.0852616	0.0192931	-0.210959	0.0849651	0.151171	0.874865	0.0196685	0.123378	-0.0463528	0.142539	-0.154456	0.101379	0.0566525	0.191478	-0.119498	0.0910741	0.00472495	1.33e-09	-0.417548	0.0609804	0.358798
PRKCQ	210038_at	2.87609e-24	0.745159	0.0693762	0.191771	7.84e-11	0.764453	0.106552	0.305022	0.364693	0.305311	0.332782	-0.00407509	3.42e-05	0.759871	0.174837	0.154365	1.07e-05	1.01371	0.189582	0.48755	0.00287945	0.796891	0.236308	0.320404	0.92666	-0.0301014	0.323115	-0.0471863	1.49e-10	0.868826	0.126291	0.233595	2.54e-06	0.787254	0.155495	0.231007
PRKCQ	210039_s_at	3.15921e-19	0.784487	0.0838501	0.152202	4.18e-07	0.690778	0.128599	0.19498	0.00043513	0.583999	0.151554	0.262046	0.00514663	0.51388	0.179507	0.0683986	0.0783196	0.564034	0.308657	0.0746447	0.00119428	1.61819	0.43213	0.371836	0.484787	0.306815	0.431406	-0.0229797	1.93e-07	0.980985	0.17971	0.15928	0.000241238	0.610706	0.158946	0.143717
SH2D1A	210116_at	2.72052e-12	0.217808	0.030349	0.0948463	0.000188095	0.179171	0.0464106	0.107863	0.633863	-0.0466455	0.0971448	-0.0201264	4.08e-06	0.238084	0.0487394	0.189155	0.002803	0.278412	0.0849699	0.251344	0.0888345	0.212905	0.119323	0.0902951	0.687381	0.0360294	0.0883006	-0.0393788	0.000248916	0.243518	0.0648907	0.0792512	4.96e-08	0.319279	0.0530801	0.300227
GPR18	210279_at	3.59755e-05	-0.162793	0.0390293	0.0329008	0.219482	0.0853436	0.069121	0.00453999	0.454531	-0.111425	0.14746	-0.011123	0.507426	0.0473427	0.0711579	-0.00571979	0.146826	-0.252413	0.169153	0.0405832	0.702336	-0.0740281	0.191074	-0.0401841	0.163994	0.173466	0.120278	0.0467917	2.78e-07	-0.369678	0.0687076	0.155318	0.385793	-0.076132	0.0873087	-0.00293101
FHL1	210298_x_at	1.44247e-11	-0.274665	0.0396878	0.088666	9.42e-05	-0.280393	0.0692555	0.118042	0.0289407	-0.228602	0.10069	0.0962709	0.00875678	-0.296153	0.110686	0.0591301	0.279263	-0.246742	0.223627	0.00744109	0.971654	0.0135845	0.377772	-0.0475545	0.412163	0.13985	0.167138	-0.0138191	6e-06	-0.358014	0.0762954	0.121485	0.00391186	-0.199788	0.0672579	0.0871006
FHL1	210299_s_at	9.15676e-13	-0.346145	0.0471571	0.0988621	0.00024317	-0.437624	0.115495	0.104064	0.164592	-0.176031	0.124217	0.0252013	0.000135792	-0.458538	0.115374	0.131171	0.37208	-0.187176	0.206339	-0.00614504	0.716806	0.12464	0.339009	-0.0409188	0.245771	0.21814	0.182688	0.0189856	4.73e-07	-0.473556	0.0899401	0.149521	0.0127522	-0.17625	0.0691943	0.0627295
GPR125	210473_s_at	1.62961e-12	-0.298209	0.0411092	0.0967381	0.0865925	-0.185516	0.107323	0.016993	0.399377	-0.220166	0.258314	-0.00706372	0.0016507	-0.368965	0.113965	0.0882161	0.613296	0.103278	0.202075	-0.0261415	0.274121	-0.254392	0.226533	0.0117283	0.929384	-0.0199316	0.222228	-0.0472179	4.49e-07	-0.367287	0.0696075	0.150088	0.0403203	-0.196982	0.0945251	0.0391678
RORA	210479_s_at	6.12822e-05	0.21586	0.0533825	0.0308656	1.92e-05	0.302714	0.0678504	0.141182	0.277469	0.169731	0.154046	0.00545753	0.00125653	0.274431	0.0825817	0.0929559	0.154349	0.298283	0.203754	0.0379227	0.817575	-0.0645281	0.27626	-0.0449044	0.526824	0.1247	0.193764	-0.0273569	0.366647	0.113863	0.125747	-0.00118616	0.239203	-0.11617	0.0979747	0.00492578
FUT7	210506_at	4.10723e-05	-0.117405	0.0283609	0.0323944	0.168759	-0.0558425	0.0403197	0.00792116	0.0624722	0.189631	0.0987996	0.0643872	0.37796	-0.0690833	0.077997	-0.00220387	0.656352	-0.062597	0.139181	-0.0282858	0.887497	0.0177578	0.124007	-0.0465971	0.132387	-0.138037	0.0881686	0.0618781	2.96e-05	-0.256137	0.0594628	0.103534	0.00163945	-0.279464	0.085772	0.10496
CMAH	210571_s_at	7.62143e-07	0.182468	0.0364136	0.0476379	0.861496	-0.0109578	0.0626645	-0.00850142	0.0520781	0.233322	0.116346	0.0719081	0.49034	0.0518687	0.0749114	-0.00534043	0.0324267	0.34733	0.154304	0.122986	0.989421	-0.00247702	0.184608	-0.0476101	0.0413885	0.166595	0.0766737	0.144667	0.015257	0.200894	0.0818579	0.0319891	0.458637	0.0734116	0.098585	-0.00546251
SLC43A3	210692_s_at	1.21328e-09	-0.376302	0.0606897	0.072087	0.000876026	-0.34671	0.101441	0.0849895	0.0321581	-0.473058	0.212694	0.0918977	0.033512	-0.280571	0.130101	0.0359146	0.970922	0.00668868	0.181861	-0.0356643	0.80183	-0.0876613	0.344881	-0.0444059	0.696388	0.0816362	0.206358	-0.0398694	9.66e-05	-0.552328	0.137873	0.0900845	0.000374611	-0.424834	0.114414	0.134905
MCAM	210869_s_at	1.63854e-09	0.271828	0.0442056	0.0709552	0.0175819	0.174946	0.0726111	0.0401067	0.82697	0.0296508	0.134714	-0.025009	0.771212	-0.0254116	0.0871441	-0.00942439	0.728202	0.0636334	0.181283	-0.0311766	0.477312	0.137309	0.189765	-0.0221359	0.420493	0.131412	0.159932	-0.0149872	7.79e-09	0.513126	0.083875	0.193321	0.551326	-0.0649833	0.108618	-0.00789188
TRBC1	210915_x_at	7.34706e-12	0.372569	0.053034	0.0911696	1.79e-06	0.390978	0.077628	0.17484	0.183487	0.267019	0.197094	0.0209721	1.97e-11	0.561705	0.0740059	0.366139	0.00232984	0.398535	0.119006	0.260484	0.0420979	0.418892	0.19353	0.143467	0.494547	0.110483	0.158921	-0.0240507	0.0164652	0.30459	0.125576	0.0311266	5.65e-06	0.337153	0.0693672	0.216238
MAST4	210958_s_at	3.34991e-25	0.49625	0.045174	0.198905	0.00297452	0.243549	0.08023	0.0666727	0.198077	0.255833	0.1953	0.0180272	0.00132193	0.318702	0.0963624	0.0920751	0.309384	0.199615	0.192807	0.00247201	0.0307241	0.383277	0.165459	0.16559	0.143798	0.245846	0.161899	0.0560319	4.26e-17	0.787461	0.0827981	0.370475	0.0737976	0.239167	0.13204	0.027063
LILRA2	211100_x_at	2.90019e-09	-0.532845	0.0880612	0.0688019	0.189845	-0.251976	0.191049	0.0063894	0.0191918	0.59089	0.241586	0.11328	0.00429399	-0.515865	0.176389	0.0715588	0.152883	-0.382294	0.260177	0.03843	0.382601	-0.524379	0.587996	-0.00939098	0.0410305	-0.740418	0.340105	0.145281	4.08e-06	-0.809621	0.169293	0.125789	1.37e-07	-0.427136	0.07396	0.282924
ATP2C1	211137_s_at	5.41589e-05	0.306748	0.0753033	0.0313376	0.0251566	0.303733	0.133869	0.0348128	0.789675	0.0375222	0.139685	-0.0243706	0.92836	0.012114	0.134387	-0.0102247	0.0365956	0.498708	0.227171	0.116374	0.164084	0.393403	0.27284	0.0467532	0.517919	0.207038	0.314824	-0.0264795	0.00615294	0.504665	0.181625	0.0423426	6.15e-06	0.577494	0.119352	0.21465
UPF1	211168_s_at	1.79089e-07	0.596334	0.11257	0.0531623	0.614633	0.0806636	0.159775	-0.00652154	0.109107	0.647	0.394338	0.0415803	0.438822	0.154405	0.198621	-0.0040538	0.21859	0.617847	0.490924	0.0197377	0.101453	0.835199	0.487585	0.0808104	0.24241	0.427373	0.355292	0.0199101	0.000393459	0.97532	0.269005	0.0739916	0.821515	-0.0485806	0.214645	-0.0117059
CD84	211190_x_at	2.10924e-13	0.433026	0.0573062	0.104253	0.0012933	0.354338	0.107394	0.0791609	0.149489	0.265714	0.180619	0.0289866	0.898716	0.0129219	0.101255	-0.0101397	0.393812	0.233077	0.26912	-0.00869289	0.425162	0.174442	0.214482	-0.0156275	0.0136271	0.604711	0.22457	0.221264	2.9e-10	0.734481	0.108733	0.22697	0.556041	0.0725306	0.122686	-0.00799634
SH2D1A	211210_x_at	5.27378e-05	0.202831	0.0497146	0.0314392	0.00381321	0.245444	0.0830938	0.0629458	0.225603	0.179825	0.145989	0.0130895	0.245729	0.1013	0.0867403	0.00369934	0.00197772	0.380575	0.111524	0.26851	0.378246	-0.151294	0.168076	-0.00869888	0.167995	0.251614	0.1762	0.0451054	0.00851306	0.274439	0.102942	0.0386276	9.31e-05	0.355625	0.0864608	0.162563
GYG1	211275_s_at	3.64883e-07	0.351351	0.0681134	0.0504491	0.0589209	0.25677	0.134583	0.0224417	0.745848	0.101498	0.310879	-0.0234449	0.00051778	0.37622	0.104745	0.108287	0.964988	0.0185649	0.41917	-0.0356417	0.136716	0.434901	0.281061	0.0596007	0.511701	-0.124049	0.185832	-0.0258514	0.000400968	0.485183	0.134016	0.0737743	0.0457385	0.284681	0.140303	0.0366204
MCAM	211340_s_at	8.94843e-10	0.252939	0.0404573	0.0732328	0.000650222	0.21859	0.0623372	0.0894411	0.854314	0.0217257	0.117519	-0.0253936	0.517855	-0.0656711	0.101184	-0.00594084	0.526325	0.0893843	0.139306	-0.0207062	0.0348759	0.330067	0.146321	0.156718	0.503028	-0.100528	0.147519	-0.0249536	7e-07	0.385337	0.0743923	0.145252	0.377296	-0.0972561	0.109552	-0.00259051
FBL	211623_s_at	1.4567e-08	0.502381	0.0871348	0.0626977	0.104631	-0.197181	0.120538	0.0143644	0.00127395	-0.886848	0.254818	0.221754	0.000389212	0.688644	0.187361	0.113196	0.598252	-0.26144	0.490525	-0.0253122	0.507747	0.332014	0.492701	-0.0254453	0.14027	0.394649	0.257481	0.057786	8.65e-08	0.967914	0.172	0.167888	0.00261272	0.558391	0.179769	0.0954041
RPL4	211710_x_at	0.000531508	0.375791	0.107741	0.0226405	0.0910798	-0.253238	0.148602	0.0162876	0.000638642	-0.871804	0.234247	0.247849	0.369224	0.177171	0.196392	-0.00190327	0.713623	0.195333	0.526876	-0.030655	0.502837	-0.335724	0.492432	-0.0249336	0.726364	0.165972	0.467944	-0.0413807	0.000138654	0.961133	0.245767	0.0859563	0.491928	-0.197812	0.286526	-0.0064236
TRBC1_TRBC2	211796_s_at	2.6997e-11	0.22485	0.0329573	0.0863352	0.00125198	0.171645	0.0518661	0.0796472	0.685596	0.0504799	0.123739	-0.0218405	1.63e-14	0.442847	0.049018	0.451349	0.0485806	0.15273	0.0740627	0.100847	0.0300677	0.242149	0.104073	0.167097	0.596816	0.0668983	0.124545	-0.0334208	0.00538295	0.222659	0.0788444	0.0438756	3.22e-05	0.303813	0.0689878	0.183218
EIF4B	211938_at	7.59865e-05	0.441193	0.11054	0.0300444	0.383645	-0.151904	0.173689	-0.00204873	0.00617255	-0.948577	0.327106	0.159654	0.446551	0.163436	0.213841	-0.0042616	0.709882	-0.154041	0.409877	-0.030516	0.927966	0.0488527	0.533938	-0.0472016	0.702714	0.163318	0.422105	-0.0402038	2.56e-05	0.957695	0.220463	0.105201	0.189753	0.276028	0.208731	0.0090487
KIAA0182	212056_at	0.000888165	0.169656	0.0507242	0.0206972	0.0410227	0.142539	0.0689675	0.0276605	0.778373	0.0731549	0.258091	-0.0241505	0.770018	-0.0306934	0.104695	-0.00941486	0.0167308	0.878784	0.345325	0.158836	0.681556	0.091461	0.219803	-0.0390522	0.881913	0.0374679	0.249182	-0.0464924	0.165996	0.156233	0.112244	0.00612942	0.00911386	0.332927	0.124599	0.0696564
ATP9A	212062_at	3.36123e-06	0.12187	0.0259157	0.0419669	0.860966	0.00787603	0.0448672	-0.00849933	0.612677	0.0590304	0.11564	-0.019326	0.0585452	0.0819877	0.0428319	0.0264649	0.031846	0.186669	0.0826261	0.123972	0.596453	-0.0667949	0.124229	-0.0333928	0.977547	-0.00209775	0.0736526	-0.0475786	3.9e-07	0.284048	0.0535199	0.151634	0.447704	0.0327389	0.0429104	-0.00512236
SPTBN1	212071_s_at	0.000428756	0.256237	0.0722525	0.0234553	0.737418	-0.0530599	0.157872	-0.00777336	0.533072	-0.15197	0.241581	-0.0157382	0.678542	-0.0926218	0.222805	-0.00851254	0.534156	0.194034	0.308259	-0.0212631	0.317935	0.349424	0.341558	0.00211316	0.490933	-0.169728	0.242086	-0.0236581	0.010681	0.392522	0.151839	0.0360396	0.00253772	0.464084	0.148945	0.0960023
KCTD12	212188_at	1.29746e-05	-0.148009	0.0335902	0.0368006	0.0134035	-0.147934	0.0588904	0.0441382	0.197964	0.146589	0.111876	0.018049	0.16828	0.0954723	0.068778	0.0093694	0.199065	-0.15694	0.119315	0.0245584	0.982071	0.00368283	0.16194	-0.0475932	0.680119	0.0457624	0.109453	-0.0389705	7.58e-05	-0.308768	0.0758788	0.0928546	0.141745	-0.101134	0.0681593	0.0144425
KCTD12	212192_at	7.80769e-11	-0.174946	0.0262938	0.0823755	0.0013285	-0.183509	0.0557587	0.0787587	0.387014	-0.0760369	0.0868888	-0.00604111	0.208671	0.0706765	0.0558422	0.00610397	0.434014	-0.0711985	0.0896982	-0.0129218	0.446284	-0.107402	0.138368	-0.018401	0.813715	-0.0245036	0.10269	-0.0447863	2.34e-07	-0.291739	0.0538589	0.157152	0.340739	-0.0530691	0.0553756	-0.000995745
HIPK1	212291_at	4.07377e-15	0.278803	0.0343539	0.118609	0.0035094	0.169283	0.0567808	0.0641915	0.798903	0.0287561	0.112084	-0.0245411	0.504413	0.0495939	0.0740143	-0.00565447	0.388516	0.122655	0.140027	-0.00809014	0.012213	0.39055	0.142429	0.228582	0.390792	0.091246	0.104129	-0.0106641	1.56e-08	0.440029	0.0735981	0.186061	0.776491	0.0229905	0.0807126	-0.0113327
HIPK1	212293_at	2.88684e-10	0.666799	0.103529	0.0774819	3.75e-06	0.808607	0.166304	0.164494	0.373893	0.358927	0.398896	-0.00490488	0.780792	-0.0558158	0.200012	-0.00949881	0.281933	0.475905	0.433774	0.00697457	0.811883	0.14345	0.595198	-0.0447293	0.10799	0.498727	0.297055	0.0763567	0.00298737	0.702513	0.232773	0.0506432	0.00126864	0.407846	0.122111	0.110199
CEP68	212675_s_at	1.02461e-09	-0.422181	0.0677756	0.0727232	0.00896769	-0.351066	0.132035	0.0501337	0.0688213	-0.556561	0.2972	0.0603981	6.01e-05	-0.569685	0.135757	0.144921	0.806069	-0.0759463	0.306437	-0.0334472	0.3788	-0.471	0.523864	-0.00878744	0.769161	0.0800088	0.269121	-0.0432283	0.000275993	-0.49836	0.133811	0.0780659	0.839065	-0.0315915	0.155055	-0.0118271
RPL13	212933_x_at	5.7548e-06	0.488599	0.106529	0.0399103	0.192986	-0.208774	0.159426	0.00617797	0.0129962	-0.765735	0.293785	0.129339	0.0903763	0.342139	0.200027	0.0192713	0.490082	0.277048	0.396132	-0.0179318	0.831097	-0.107475	0.497644	-0.0452974	0.888411	0.0745426	0.52484	-0.0466137	5.69e-06	1.06557	0.226487	0.122073	0.0866389	0.4491	0.258927	0.0239069
DENND3	212975_at	2.30452e-15	-0.392623	0.047916	0.120665	0.261347	-0.132152	0.117072	0.00237883	0.529061	0.185605	0.292168	-0.0155307	0.0990871	-0.186111	0.111761	0.0177713	0.676692	0.0881861	0.209277	-0.0291876	0.0935611	-0.429669	0.244604	0.0865918	0.155061	-0.355848	0.241261	0.050721	6.72e-12	-0.554882	0.0744882	0.263892	1.15e-06	-0.37552	0.0713963	0.245379
CHI3L2	213060_s_at	7.23248e-07	0.352432	0.0701833	0.0478379	0.000149496	0.447045	0.113934	0.111253	0.285317	0.219211	0.202276	0.0044532	0.00625896	0.394904	0.141297	0.064985	0.00491099	0.544884	0.178408	0.223099	0.195107	-0.335509	0.250697	0.0347095	0.887227	0.0391526	0.272752	-0.0465921	0.0165965	0.317801	0.131185	0.0310368	0.0019645	0.194523	0.0607932	0.101256
SLC43A3	213113_s_at	2.29289e-11	-0.574386	0.0838748	0.086943	0.000398067	-0.509309	0.13956	0.0967504	0.824012	0.112476	0.502283	-0.0249633	0.00159416	-0.696975	0.214549	0.0888221	0.248138	0.597452	0.506544	0.0133081	0.462305	-0.235834	0.314965	-0.0203776	0.430593	-0.224786	0.279701	-0.0163597	0.000180002	-0.695057	0.180964	0.0829682	0.000446613	-0.944269	0.257941	0.131369
TRBC1	213193_x_at	3.34027e-09	0.32551	0.0540149	0.0682686	1.99e-05	0.354225	0.0795506	0.140686	0.154739	0.265248	0.182691	0.0276252	1.03e-11	0.594496	0.076975	0.374395	0.00209034	0.403114	0.118877	0.265805	0.0948679	0.360826	0.206287	0.0856011	0.776375	0.046497	0.161601	-0.0435053	0.124927	0.200215	0.129758	0.0090025	0.000278674	0.279892	0.073652	0.140835
IGHD	213674_x_at	3.38842e-11	-0.278569	0.0410471	0.0854891	0.842295	-0.0219897	0.110272	-0.00842017	0.605943	-0.0864374	0.166162	-0.0190588	0.497774	-0.0711432	0.104537	-0.00550818	0.340677	-0.139117	0.143518	-0.00208667	0.3524	-0.0998	0.104937	-0.00436039	0.637232	0.069285	0.144793	-0.0363196	3.88e-07	-0.426213	0.0802904	0.151686	0.0342641	-0.131122	0.0608916	0.0424696
FNBP1	213940_s_at	3.40328e-10	0.300379	0.046835	0.0768646	0.0011181	0.357344	0.106861	0.0813401	0.464307	0.0860498	0.116404	-0.0117659	0.838062	0.0254003	0.12395	-0.00987208	0.210572	0.370066	0.288803	0.0216561	0.323331	0.27033	0.267279	0.00104247	0.866677	-0.0304792	0.179343	-0.0461802	0.000805566	0.362834	0.106093	0.0657437	0.0150548	0.358971	0.144515	0.0593108
IFI44	214059_at	1.05799e-06	0.197404	0.0399263	0.0463852	0.00113644	0.201003	0.0601978	0.0810967	0.0136989	0.213164	0.0824599	0.127176	0.0704376	0.148815	0.0813541	0.0233799	0.852112	0.0287675	0.152893	-0.0344064	0.883384	0.0445714	0.300193	-0.0465204	0.265777	-0.144497	0.126385	0.0137695	3.77e-07	0.477684	0.089876	0.152015	0.0921153	0.188852	0.110794	0.0227092
LOC648998	214084_x_at	5.64772e-06	-0.197168	0.04295	0.0399821	0.254128	-0.0908489	0.0792636	0.00272031	0.443487	0.141775	0.183078	-0.0103707	0.213154	0.101457	0.0809602	0.00578726	0.369079	-0.240528	0.263472	-0.00577727	0.00563481	-0.642007	0.208217	0.278857	0.288454	-0.112398	0.103204	0.00838902	1.88e-06	-0.423299	0.0853568	0.134364	0.000715423	-0.247627	0.0703835	0.121849
RPS9	214317_x_at	1.38669e-05	0.452624	0.103073	0.0365462	0.984189	0.00324575	0.163419	-0.00876844	0.161424	-0.519529	0.363784	0.0259628	0.653849	0.104597	0.232534	-0.00820627	0.406863	0.298745	0.354759	-0.0101311	0.401453	-0.420628	0.491169	-0.0122673	0.250436	0.610588	0.516592	0.0177261	0.00237025	0.614337	0.198701	0.0533075	0.426374	0.194475	0.243265	-0.00442064
FHL1	214505_s_at	3.37696e-12	-0.337607	0.0472574	0.0940473	0.000354709	-0.332221	0.0902185	0.0984644	0.224065	-0.243694	0.197172	0.0133467	0.0338669	-0.258696	0.120203	0.0357346	0.204537	-0.311482	0.239784	0.0231554	0.747653	-0.142099	0.435891	-0.0423441	0.716348	0.0693202	0.188225	-0.0408962	2.3e-06	-0.422221	0.0859284	0.132142	0.000878732	-0.310226	0.0897926	0.117677
IL9R_LOC729486	214950_at	8.53428e-05	0.233642	0.0589603	0.0296011	0.0105753	0.227755	0.0876203	0.0476707	0.231845	0.23677	0.194865	0.0120664	0.533032	0.069909	0.111743	-0.00624898	0.570282	0.1205	0.209784	-0.0236521	0.943526	-0.0195345	0.272479	-0.0473627	0.868392	-0.0307032	0.183039	-0.0462173	0.0205416	0.283291	0.121015	0.0286306	0.00756122	0.34076	0.124377	0.0735102
ITGA6	215177_s_at	3.15558e-15	0.224681	0.0275655	0.119531	0.969648	0.00270157	0.0708449	-0.00875906	0.19258	-0.121966	0.091943	0.0191072	0.0132611	0.231113	0.0916019	0.0519093	0.271044	0.141174	0.12573	0.00891151	0.0873483	0.275115	0.153417	0.0915007	0.556297	-0.0663747	0.111012	-0.0300836	8.42e-16	0.429364	0.047649	0.345385	0.662512	-0.0370455	0.0845679	-0.00995305
RCAN1	215253_s_at	5.2864e-12	-0.50039	0.0707202	0.0923891	0.00298111	-0.318115	0.104819	0.0666395	0.810533	-0.0729091	0.30201	-0.0247441	0.231013	-0.187084	0.155216	0.00459906	0.128502	0.56562	0.36111	0.047726	0.391623	-0.276524	0.31613	-0.0107911	0.00120702	-0.818742	0.218902	0.371236	6.29e-06	-0.643669	0.137494	0.120959	0.00780453	-0.363058	0.13307	0.0728566
ZNF44	215359_x_at	5.53842e-09	0.677818	0.114152	0.0663581	1.11e-07	0.838487	0.147938	0.212999	0.0547212	0.610727	0.308104	0.0698599	0.257772	-0.229315	0.201442	0.00301005	0.243532	0.562724	0.472356	0.01425	0.445473	0.56366	0.724864	-0.0182982	0.123856	0.551705	0.344156	0.0666029	0.00012843	0.969657	0.246663	0.0868325	0.374095	-0.214423	0.23991	-0.00245948
ERGIC3	216032_s_at	0.000177449	0.421902	0.111653	0.0268099	0.0234445	-0.444615	0.193563	0.0358513	0.990912	-0.0042276	0.368716	-0.0263122	0.852801	-0.0475208	0.255432	-0.00994891	0.409245	-0.472113	0.563524	-0.0103865	0.535188	0.348968	0.553505	-0.0281578	0.134282	-0.44938	0.288516	0.0608719	0.000799887	0.714682	0.208846	0.0658252	0.0748313	0.443931	0.24598	0.0267882
ARHGEF10	216620_s_at	1.07798e-06	-0.148652	0.0300891	0.0463137	0.176478	-0.0932359	0.0685502	0.00733624	0.565967	-0.0601161	0.103817	-0.0173389	0.259851	-0.0692772	0.0611248	0.00289503	0.137199	0.194359	0.127019	0.0442095	0.00252119	-0.382685	0.111607	0.32839	0.721096	0.037351	0.103229	-0.0411284	0.000291676	-0.261935	0.0706197	0.0774313	0.389812	-0.0507591	0.0587083	-0.0030884
C17orf60	217513_at	3.31569e-09	-0.254382	0.042203	0.0682965	0.0105457	-0.264802	0.101833	0.0477126	0.0879209	0.148084	0.0845452	0.0503532	0.00100903	-0.273442	0.0806396	0.0967598	0.000341699	-0.41358	0.101442	0.350096	0.0574094	-0.440096	0.218913	0.121462	0.428021	-0.148622	0.183886	-0.0160146	0.000130919	-0.382317	0.0973806	0.086613	0.00132369	-0.208266	0.0626078	0.109332
RPS9	217747_s_at	5.61978e-05	0.383266	0.094294	0.0311964	0.23656	-0.155609	0.130775	0.00360303	0.0354445	-0.612701	0.280931	0.0878603	0.431445	0.152034	0.192444	-0.00385022	0.864487	0.0679128	0.394289	-0.0346181	0.756386	-0.15322	0.487481	-0.0427138	0.8417	0.093536	0.462572	-0.0455832	9.41e-05	0.794683	0.198028	0.0903868	0.194247	0.293149	0.223954	0.00862494
GLTSCR2	217807_s_at	1.14031e-07	0.463353	0.0860589	0.0548814	0.315317	-0.128725	0.127632	0.000149635	0.22626	-0.285787	0.232348	0.0129803	0.985573	0.00309099	0.170494	-0.0103059	0.0334657	0.883199	0.394903	0.121263	0.571997	0.223464	0.389241	-0.0314308	0.359793	-0.327097	0.349373	-0.00564338	7.26e-09	1.00183	0.163386	0.194052	3.76e-05	0.860361	0.197244	0.180216
C11orf2	217969_at	2.483e-10	0.534553	0.0826774	0.0780468	0.718027	-0.0526352	0.145404	-0.00761371	0.181889	-0.383597	0.282086	0.0213107	0.0650252	0.351206	0.188186	0.0247102	0.42512	0.333958	0.412609	-0.0120362	0.472433	0.319687	0.436905	-0.0215739	0.0332983	0.769562	0.337822	0.159963	3.66e-05	0.730063	0.171589	0.101138	0.017258	0.497623	0.204685	0.0565011
TSEN34	218132_s_at	9.55812e-07	0.606801	0.122216	0.0467732	0.32612	0.209967	0.212904	-0.000238279	0.44988	-0.364111	0.476897	-0.0108096	0.698292	0.0901712	0.231935	-0.00873743	0.442147	0.476069	0.610632	-0.0137085	0.946144	0.0390505	0.571225	-0.047386	0.126187	1.05613	0.663142	0.0652789	0.000157364	0.951979	0.245547	0.0845076	0.23746	0.287064	0.241198	0.00505337
PSD3	218613_at	3.01472e-10	-0.310014	0.0481869	0.0773193	0.000783523	-0.379738	0.110029	0.086657	0.110913	-0.268978	0.164802	0.0409171	0.00015364	-0.597346	0.151609	0.129075	0.16754	-0.255293	0.180176	0.0335793	0.345206	-0.265911	0.275368	-0.00307798	0.0473401	-0.373435	0.177258	0.135163	0.00251249	-0.305032	0.0992519	0.0526363	0.000188953	-0.232327	0.0593763	0.148582
MSL2	218733_at	1.74672e-07	0.510762	0.0963288	0.0532574	0.506366	0.115714	0.173585	-0.004855	0.0460042	-0.54136	0.262426	0.0770445	0.147977	0.247968	0.170034	0.0113669	0.0144636	0.844856	0.324022	0.166632	0.910357	-0.0651158	0.571422	-0.0469716	0.478545	-0.343976	0.476735	-0.0222765	4.37e-05	0.854105	0.20287	0.0991264	3.58e-05	0.675103	0.154302	0.181166
UPF3B	218757_s_at	6.0478e-08	-0.621723	0.112958	0.0572941	0.012136	-0.498679	0.195646	0.0456178	0.642558	-0.187336	0.400411	-0.0204378	0.00393832	-0.754503	0.255433	0.0730672	0.078208	-1.13779	0.622388	0.0747227	0.377631	-0.365208	0.405185	-0.00860034	0.630027	-0.207428	0.424335	-0.0358324	0.0469566	-0.555806	0.277474	0.0194332	0.344885	0.199946	0.210446	-0.00118801
CHST12	218927_s_at	6.06132e-07	0.187987	0.0371722	0.0485124	0.250256	0.0884764	0.0765624	0.00290837	0.637904	0.0631313	0.133066	-0.0202723	0.0742605	0.124271	0.0688682	0.0225036	0.208418	0.414765	0.322117	0.0221854	0.6843	0.084423	0.204762	-0.0392069	0.754092	0.0430269	0.135571	-0.0426181	2.45e-05	0.364686	0.0837525	0.105673	0.0176274	0.238545	0.0984542	0.0560658
SLC35E3	218988_at	1.85637e-13	-0.245286	0.0323813	0.104721	0.00363118	-0.182653	0.0614982	0.0636797	0.0319281	-0.295441	0.132646	0.0921956	3.45e-08	-0.494689	0.0824887	0.262962	0.833742	0.0457447	0.215907	-0.0340565	0.429282	-0.1247	0.154717	-0.0161841	0.0204992	-0.255859	0.102088	0.193587	3.34e-08	-0.41467	0.0712035	0.178005	0.0448359	-0.224911	0.11037	0.0370224
CCNJL	219227_at	9.00985e-07	0.248861	0.0500021	0.0469988	0.000110779	0.323968	0.0808878	0.115665	0.88631	-0.028758	0.199794	-0.0257565	0.337117	0.172787	0.179118	-0.0007091	0.265864	0.250853	0.220952	0.00986599	0.281523	0.229521	0.207651	0.00997838	0.174841	-0.229624	0.163512	0.0423174	4.37e-05	0.444204	0.105508	0.0991273	0.879098	-0.0198536	0.130107	-0.0120547
RIN3	219457_s_at	0.0307695	0.0785558	0.0362606	0.00760433	0.267698	0.0627062	0.0562982	0.00208781	0.710734	0.0475028	0.127129	-0.0225587	0.0267788	0.13647	0.0606821	0.0397589	0.127752	0.186976	0.119127	0.0480411	0.176363	0.219557	0.15692	0.0417136	0.697516	0.0451819	0.11466	-0.0399297	0.392193	0.0665105	0.0775084	-0.00173756	0.755661	0.0357835	0.114603	-0.0111287
CCNJ	219470_x_at	0.00237738	0.257972	0.0844489	0.0169918	0.974392	0.0049797	0.154787	-0.00876277	0.218116	-0.361886	0.288978	0.014361	0.26576	-0.191348	0.170947	0.00257416	0.54409	-0.199521	0.324886	-0.0219489	0.793033	0.0935279	0.351957	-0.044108	0.993502	0.00230377	0.279544	-0.0476157	3.45e-05	0.653168	0.152986	0.101805	0.000304484	0.681975	0.180691	0.139062
THSD1_THSD1P	219477_s_at	9.30432e-11	0.289979	0.0437685	0.0817203	0.00441456	0.208258	0.071694	0.0607491	0.871329	-0.0161846	0.0992506	-0.0255981	0.507086	-0.0590926	0.0887473	-0.00571245	0.973621	-0.00576102	0.17267	-0.0356731	0.870461	0.0276366	0.167415	-0.0462613	0.0605997	0.329548	0.166187	0.117609	3.92e-09	0.547899	0.087617	0.200439	0.00379331	0.308411	0.10346	0.0877344
NXN	219489_s_at	1.20295e-15	0.294442	0.0355488	0.123005	0.0651634	0.18365	0.0986249	0.0210053	0.36842	-0.0747805	0.0821522	-0.00441462	0.072081	0.214385	0.117894	0.0229972	0.113885	0.364345	0.223256	0.054244	0.581114	0.1567	0.279605	-0.0321812	0.24904	0.247289	0.208585	0.0181001	3.13e-17	0.504099	0.0527198	0.373012	0.567505	-0.0635314	0.110667	-0.00824341
BMP2K	219546_at	1.23635e-08	-0.214177	0.0369584	0.0633191	0.00592659	-0.198058	0.0706224	0.0563331	0.110449	-0.179341	0.109734	0.0410866	0.572315	0.0423751	0.0747924	-0.0069769	0.235061	-0.214103	0.176429	0.0160379	0.120635	-0.255247	0.157777	0.0684748	0.665595	-0.074077	0.168983	-0.0381194	1.15e-08	-0.425631	0.0704625	0.189282	0.158895	-0.105836	0.0744327	0.0123075
BANK1	219667_s_at	4.1651e-08	-0.200638	0.0359985	0.0587115	0.322762	-0.0961714	0.0968392	-0.000119525	0.954502	0.00646029	0.112486	-0.0262267	0.00638979	-0.303732	0.108958	0.0646241	0.000635434	-0.385195	0.100176	0.322199	0.755814	-0.0991681	0.314744	-0.04269	0.240687	0.157305	0.13028	0.0203896	7.89e-06	-0.301098	0.0650574	0.118433	0.00115086	-0.192251	0.0570356	0.112186
CYB5R2	220230_s_at	1.64511e-08	-0.156014	0.0271631	0.0622366	0.00966685	-0.19671	0.074741	0.0490119	0.0974162	0.203315	0.119639	0.0461745	0.00326277	-0.347472	0.115181	0.0763495	0.389563	-0.0892316	0.102098	-0.00821016	0.131949	-0.172387	0.109978	0.0621128	0.194598	-0.111918	0.0835272	0.0348898	0.00038491	-0.235054	0.0647206	0.0742442	0.000772631	-0.278606	0.0797239	0.120289
SAMSN1	220330_s_at	2.30995e-15	0.283344	0.0345808	0.120656	7.43e-09	0.306314	0.0490329	0.248496	0.109832	-0.171494	0.104744	0.0413125	0.00978949	0.233749	0.0887018	0.0571884	0.620616	0.0746065	0.149056	-0.0265295	0.770288	0.0563056	0.19035	-0.0432722	0.214487	0.248582	0.194196	0.0282056	9.02e-08	0.42317	0.0753168	0.167433	0.629982	0.043875	0.0907278	-0.00943131
CCDC81	220389_at	8.65983e-08	-0.160242	0.0294757	0.0559287	0.00591828	-0.177125	0.0631473	0.0563541	0.776002	-0.0389324	0.135859	-0.0241027	0.317363	-0.0659247	0.065592	0.000103766	0.662843	0.0592713	0.134506	-0.0285811	0.0648018	-0.293405	0.150555	0.112828	0.809751	0.0326855	0.134067	-0.0446622	5.7e-08	-0.366333	0.0641126	0.172333	0.0164956	-0.219401	0.0895986	0.0574301
VPREB1	221349_at	0.000664936	-0.0926695	0.0270486	0.021792	0.0561217	-0.131693	0.068243	0.0231386	0.279759	-0.24239	0.221057	0.00516086	0.317159	-0.0351961	0.0350037	0.000112494	0.616226	-0.0783748	0.15463	-0.026298	0.15023	-0.10414	0.069738	0.0529475	0.641882	-0.120403	0.255158	-0.0366275	0.0158327	-0.174212	0.0713898	0.0315698	0.0313174	-0.110536	0.0504477	0.0442995
LAT2	221581_s_at	1.65726e-10	-0.344107	0.0526825	0.0795612	0.0061347	-0.400307	0.143349	0.0558159	0.301682	-0.304635	0.29094	0.00246461	0.000105617	-0.411414	0.101745	0.135426	0.0672405	-0.499083	0.262131	0.0830045	0.378121	-0.276669	0.307276	-0.00867886	0.654583	-0.0961115	0.211763	-0.0374426	4.26e-05	-0.421882	0.100063	0.0993979	0.00600505	-0.160585	0.0569083	0.0782648
ELK3	221773_at	1.39683e-10	-0.208719	0.0318191	0.080201	8.08e-06	-0.491112	0.105024	0.153582	0.646685	0.0760102	0.164509	-0.0205822	0.000665835	-0.385139	0.10951	0.10395	0.00432901	-0.520732	0.167726	0.22952	0.237963	-0.402984	0.331756	0.0211562	0.0138437	-0.358115	0.133345	0.220207	9.51e-06	-0.301645	0.0658081	0.116333	3.16e-07	-0.293607	0.0526656	0.268379
AKAP13	222024_s_at	1.27386e-14	0.446879	0.0561613	0.114483	0.000204921	0.317462	0.0827408	0.106597	0.0281173	0.437372	0.191584	0.0974679	0.156709	0.159557	0.11179	0.0104722	0.276566	-0.246457	0.222092	0.00791769	0.0602726	0.673022	0.338928	0.117995	0.781144	0.0360081	0.127952	-0.0436831	8.17e-09	0.747617	0.122397	0.192817	0.469279	-0.0797468	0.109682	-0.00578164
MAST4	222348_at	1.67698e-17	0.377226	0.0426233	0.138249	0.0955013	0.143923	0.0856176	0.015628	0.531564	-0.0823786	0.130471	-0.0156605	0.082895	0.152929	0.0872767	0.0206884	0.838876	0.0404673	0.197179	-0.0341586	0.019631	0.364962	0.144468	0.196549	0.373628	0.16073	0.176807	-0.00795316	8.76e-12	0.537244	0.0725878	0.261344	0.165584	0.0929803	0.0664545	0.0115437
PPP3CC	32541_at	0.000113325	-0.304845	0.0783207	0.0285192	0.206843	-0.162349	0.127882	0.00529074	0.844155	0.0404	0.204112	-0.0252588	0.048648	-0.263678	0.13205	0.0295805	0.969747	0.0135468	0.354019	-0.0356601	0.826429	0.0780951	0.351719	-0.0451654	0.93992	-0.0271946	0.356519	-0.0473289	0.0252358	-0.375426	0.166099	0.0263196	0.275968	-0.179317	0.163488	0.00246981
SOX13	38918_at	9.89382e-07	0.241744	0.0487591	0.0466413	0.0623576	0.126243	0.067072	0.0216322	0.264681	0.147615	0.130389	0.00717071	0.852617	-0.017219	0.0924376	-0.009948	0.00749039	0.426547	0.147962	0.201337	0.298893	-0.206845	0.19419	0.00608046	0.0896425	0.278924	0.156746	0.0896482	0.00345025	0.344996	0.116105	0.0489857	0.989781	0.00124667	0.0970383	-0.0123436
TCL1A	39318_at	2.32541e-06	-0.186996	0.0391149	0.0433755	9.09e-05	-0.272126	0.0670536	0.118572	0.120645	-0.368914	0.232359	0.03753	0.00030816	-0.439861	0.117514	0.117201	0.0232533	-0.186988	0.0778895	0.141079	0.827492	0.026736	0.121166	-0.0451957	0.127728	-0.164397	0.103668	0.0644179	0.235541	-0.100458	0.0843508	0.00274486	7.38e-11	-0.40554	0.0541117	0.402191
MAST4	40016_g_at	1.12576e-29	0.503477	0.0415529	0.232252	0.050055	0.1724	0.0870483	0.0247825	0.270265	-0.212127	0.189609	0.00641058	4.34e-07	0.456216	0.084162	0.224584	0.0982729	0.272139	0.159119	0.06225	0.0387312	0.314531	0.142638	0.149347	0.544943	0.163223	0.265257	-0.0290645	5.89e-20	0.769761	0.0726594	0.422569	0.000775758	0.345864	0.0990052	0.120208
CELSR1	41660_at	2.06607e-06	-0.171155	0.0356162	0.0438276	0.335042	0.06365	0.0657471	-0.000546156	0.30391	-0.116549	0.111831	0.00220423	0.430182	-0.0514952	0.0650035	-0.00381483	0.696134	-0.0571358	0.144798	-0.0299867	0.863323	-0.0302215	0.173418	-0.0461062	0.526223	0.0849074	0.13174	-0.0272984	0.000111038	-0.304531	0.0767168	0.0884959	0.0524008	-0.149693	0.0760343	0.0338849
RIN3	60471_at	4.51756e-05	0.286676	0.0696324	0.0320305	0.0482703	0.224608	0.112505	0.0253059	0.380034	0.202814	0.228349	-0.00544339	0.000105019	0.507762	0.125523	0.135523	0.0783849	0.418168	0.228888	0.0745991	0.0867041	0.415044	0.230941	0.0920297	0.829819	-0.0568305	0.261135	-0.0452616	0.0699369	0.266853	0.1462	0.0151077	0.164322	0.2155	0.153556	0.0116851

## Sheet: Table S4
Table S4: candidates of GATA3 related genes in different types of leukemia and non-leukemic healthy bone marrow (GSE13204)
Gene	Probe ID	B-ALL				T-ALL				AML				CLL				CML				Non-leukemia healthy bone marrow
		P value	coeff	SE	r2	P value	coeff	SE	r2	P value	coeff	SE	r2	P value	coeff	SE	r2	P value	coeff	SE	r2	P value	coeff	SE	r2
EIF3D	200005_at	2.02735e-07	1.24141	0.23597	0.0443375	0.0656151	-0.593116	0.320108	0.0138691	0.425777	-0.160607	0.201504	-0.000674622	0.32611	0.256759	0.261183	-7.51522e-05	0.879687	-0.0619783	0.408048	-0.0131976	0.00636158	1.16018	0.412761	0.0863636
RPL6	200034_s_at	0.135521	1.1452	0.766131	0.00214214	0.184793	-1.16137	0.87224	0.00444742	1.2372e-10	-3.11203	0.474165	0.0721609	0.531936	-0.318447	0.509075	-0.0013636	0.0671683	-1.78104	0.958655	0.0316534	0.00168481	3.77963	1.15816	0.116761
PTTG1IP	200677_at	3.29002e-15	0.877316	0.108297	0.101038	0.277589	-0.180507	0.165725	0.00107606	7.14551e-06	-0.673027	0.148451	0.0348834	2.25842e-07	0.688084	0.130853	0.0562681	0.0229165	0.995482	0.428488	0.0553855	0.101822	0.69299	0.418159	0.023365
EEF1B2	200705_s_at	0.00863445	1.14926	0.436109	0.0102326	0.0899655	-0.875917	0.513679	0.0109066	1.12682e-05	-1.38169	0.311693	0.0333249	0.596006	-0.256086	0.482695	-0.00161004	0.0337999	-1.23632	0.571672	0.0467358	0.087505	1.26028	0.727527	0.0266771
RPL13A	200715_x_at	8.20465e-13	3.69386	0.504369	0.0838653	0.139528	-0.934437	0.629497	0.00690857	0.180616	0.528461	0.394199	0.00147138	0.0572043	1.29945	0.681526	0.00586126	0.808687	0.188059	0.773946	-0.0127055	3.48719e-08	4.17801	0.676331	0.337334
DPYSL2	200762_at	6.80925e-28	-0.762446	0.0660103	0.187178	0.0663487	0.146211	0.0791271	0.0137638	0.816128	0.00802358	0.0344891	-0.00175145	0.00994838	-0.125689	0.0485528	0.0125942	0.0274769	-0.319266	0.141948	0.0513387	0.0894095	0.227252	0.13199	0.0262046
CHD4	201184_s_at	1.08598e-07	0.882366	0.164007	0.0463475	0.0957558	0.344773	0.205837	0.0103289	0.0207597	-0.269355	0.116144	0.00802821	1.03795e-05	0.603409	0.135289	0.040552	0.00628331	1.0243	0.364142	0.0843887	0.59428	-0.213698	0.399417	-0.00987389
LGMN	201212_at	5.95373e-09	-0.220854	0.0373851	0.0556724	0.1201	-0.083655	0.0535526	0.00825604	4.40727e-11	0.209015	0.0310682	0.0756263	7.62531e-08	0.224368	0.0410389	0.0607077	0.482611	0.0554531	0.0785826	-0.00673891	0.02686	-0.180711	0.0799675	0.05326
RPL3	201217_x_at	2.95075e-07	2.19225	0.422552	0.0431283	0.194105	-0.552232	0.423614	0.00402665	0.000907396	-0.895706	0.268472	0.0183821	0.154037	0.562583	0.394009	0.00231841	0.473996	-0.501509	0.696861	-0.00646928	0.00109893	2.50986	0.737989	0.126444
IGFBP4	201508_at	1.1667e-12	-0.320227	0.0440359	0.0827608	0.0447569	0.153827	0.0760878	0.0175327	0.00488594	0.128649	0.0455213	0.0127503	1.32246e-13	-0.26274	0.0343818	0.113794	0.0804169	-0.194166	0.10954	0.0277667	0.141859	-0.158881	0.106977	0.0162492
FHL1	201539_s_at	3.11924e-05	-0.220547	0.0525352	0.0280989	0.476175	-0.0545642	0.0764169	-0.00284133	9.19665e-05	0.173428	0.044011	0.0261518	0.00200183	0.166869	0.0536845	0.0190091	0.982366	0.00276653	0.124743	-0.0135068	0.19536	-0.159723	0.122203	0.00960999
FHL1	201540_at	1.4768e-08	-0.404325	0.0703555	0.0527598	0.665475	-0.0247001	0.0570293	-0.00471819	1.94002e-06	0.16562	0.0344168	0.0393447	8.25322e-12	0.260758	0.0371393	0.0975083	0.0624447	0.231016	0.122121	0.0332374	0.830502	0.0347336	0.161674	-0.0132394
JARID1B	201548_s_at	1.27262e-09	0.376811	0.0610484	0.0606076	0.012866	0.267924	0.106585	0.0298269	0.00327983	-0.199572	0.0675735	0.0140737	2.81461e-11	0.605058	0.0886051	0.0926275	0.998082	-0.000574955	0.238389	-0.0135134	6.76086e-05	-0.759769	0.179586	0.187974
JARID1B	201549_x_at	2.29135e-13	0.441646	0.0588159	0.0878582	0.128861	0.156334	0.102451	0.00762066	0.34285	-0.0605207	0.0637473	-0.000182414	2.14257e-13	0.695584	0.0918705	0.111906	0.00763064	0.579069	0.211102	0.080031	0.158456	-0.36574	0.256646	0.0139245
PHB2	201600_at	0.0333038	0.609446	0.28565	0.00613945	0.393512	-0.326214	0.381352	-0.00155308	0.000239965	-0.906832	0.245254	0.0228866	0.0207698	-0.667254	0.28756	0.00971287	0.143916	-0.644411	0.436294	0.0155098	0.956591	-0.0322501	0.59043	-0.0138469
ITGA6	201656_at	2.63776e-27	0.374987	0.0328751	0.183362	0.903102	-0.00757849	0.062158	-0.00572703	0.145557	0.0732055	0.0502265	0.00207394	3.62279e-29	0.554255	0.0459728	0.244103	0.00261916	-0.40997	0.131623	0.103959	0.913086	-0.0150253	0.137178	-0.01372
CCND3	201700_at	2.03722e-42	-1.76964	0.119224	0.276103	0.00622006	0.483441	0.174522	0.0371417	0.0292638	0.208451	0.095369	0.00693391	4.31397e-06	-0.44976	0.0966548	0.0441627	0.436917	0.548722	0.702009	-0.00521414	0.291305	-0.815881	0.767479	0.00177915
C4orf46_TOMM7	201812_s_at	6.07997e-05	1.02335	0.253324	0.0259508	0.0134113	-1.2484	0.499665	0.0294115	0.29123	-0.32312	0.305852	0.000214573	0.0126738	0.852413	0.340567	0.0116406	0.443301	-0.571191	0.741071	-0.00544177	0.000615674	2.07	0.577859	0.139477
FNDC3A	202304_at	5.52898e-08	0.605396	0.109943	0.0485192	0.281654	0.139287	0.12897	0.000960925	0.000242163	-0.333101	0.0901456	0.0228556	3.85839e-05	-0.436671	0.105031	0.0351518	0.055079	-0.51277	0.263086	0.0359752	0.869921	-0.0330458	0.201077	-0.0135087
GTF2F1	202356_s_at	1.73108e-19	1.09972	0.117445	0.130998	0.879326	-0.0274826	0.180747	-0.00567878	0.00138601	0.334372	0.104028	0.0169559	1.80659e-17	0.876473	0.0988379	0.147983	0.141507	0.287996	0.193796	0.0158568	0.0473992	-0.467202	0.231605	0.0403483
LEPROTL1	202595_s_at	3.96109e-22	0.953476	0.0945477	0.14903	0.271316	0.14581	0.132124	0.00125792	4.08935e-19	0.799157	0.0861191	0.135938	2.28058e-69	1.16212	0.0548929	0.500111	1.63903e-06	0.946853	0.181712	0.25854	7.14424e-07	1.04846	0.192955	0.280967
ATF3	202672_s_at	2.15874e-25	0.350256	0.0320453	0.170831	0.0064871	0.145632	0.0528468	0.0367168	0.00152692	0.112577	0.0353372	0.0166306	2.48905e-13	0.201988	0.0267556	0.111319	0.0022008	0.268905	0.08476	0.107834	0.92401	-0.00877104	0.0916331	-0.0137599
P4HA2	202733_at	2.15328e-36	-0.44736	0.0330685	0.240437	0.929118	-0.00940265	0.105547	-0.00576755	0.131644	-0.0842902	0.0558236	0.00236025	0.390563	-0.0659512	0.076738	-0.000585071	0.2266	-0.150161	0.123153	0.00644759	0.824321	-0.0201108	0.0902637	-0.0131903
ITM2A	202746_at	5.48128e-62	0.677291	0.035955	0.380947	0.000299297	0.230894	0.0625516	0.0680154	3.16311e-06	0.168056	0.0356853	0.037672	1.8799e-09	0.410216	0.0668644	0.0757564	0.329096	0.173099	0.176197	-0.000464999	2.69096e-06	0.822375	0.161378	0.254864
ITM2A	202747_s_at	2.7107e-64	0.683601	0.0354367	0.392264	0.000256165	0.20809	0.0557313	0.069599	7.5426e-06	0.153403	0.0339252	0.0346983	3.20673e-08	0.401456	0.0713173	0.0642415	0.315676	0.152084	0.150544	0.000274162	0.000169842	0.501611	0.126434	0.167997
GBP2	202748_at	9.4228e-21	0.53858	0.0554466	0.139675	0.10582	-0.106391	0.0654386	0.00940928	2.83468e-06	0.23456	0.0495625	0.0380471	0.0001331	0.289906	0.0752159	0.0300653	0.00014955	0.444236	0.111107	0.166539	1.99181e-06	0.559348	0.108122	0.260858
ZBED1	203043_at	5.6244e-26	-0.796808	0.0719345	0.174677	0.457088	-0.0972059	0.13042	-0.00257587	2.92984e-05	-0.346839	0.0822899	0.0300573	0.0232416	-0.174641	0.0766882	0.00927788	0.599667	-0.0886362	0.168143	-0.0097218	0.567232	0.0967385	0.168305	-0.00925791
GALNAC4S-6ST	203066_at	2.24074e-39	-0.575278	0.0405514	0.258307	0.00368199	-0.175502	0.0596026	0.0424544	0.866157	0.0059207	0.0351123	-0.0017991	2.03859e-24	-0.597698	0.055198	0.206393	0.0661291	-0.190612	0.102198	0.0319917	0.396648	0.109419	0.128319	-0.00375218
PTK2B	203110_at	5.96052e-22	-0.863027	0.0859821	0.147829	0.144023	-0.20685	0.140938	0.00662646	0.871386	-0.0141103	0.0871144	-0.00180318	0.325845	-0.108908	0.110724	-7.27791e-05	0.0421424	-0.58172	0.281306	0.0418561	0.774769	0.0677598	0.235916	-0.0127285
GABBR1	203146_s_at	0.0144004	-0.160786	0.0655044	0.00866342	0.566963	-0.0364782	0.0635911	-0.00389337	1.84146e-07	0.194148	0.0367461	0.0473934	9.34652e-16	-0.552593	0.0662592	0.13297	0.56028	0.0828086	0.141536	-0.00884682	0.101751	0.430886	0.259947	0.0233801
KATNB1	203162_s_at	2.69256e-17	1.09519	0.125397	0.115765	0.503776	-0.123526	0.184375	-0.00319597	0.00552563	-0.28167	0.101106	0.0123434	0.03986	0.328871	0.159551	0.0072153	0.228073	-0.58765	0.4835	0.00632271	0.0377108	-0.83052	0.3923	0.0455261
JARID2	203297_s_at	1.3715e-15	0.74115	0.0901756	0.103735	0.435598	0.0949352	0.121482	-0.00225535	0.641756	0.0480789	0.103283	-0.00144998	6.20303e-31	1.13228	0.0906074	0.257678	0.000171308	0.932993	0.235663	0.163635	0.242994	0.242812	0.206263	0.00525699
JARID2	203298_s_at	6.57199e-14	0.668319	0.0869426	0.0917539	0.65759	0.0534962	0.120483	-0.00466239	0.0586438	0.19346	0.102097	0.00476558	7.57371e-41	0.978632	0.0658736	0.329541	3.15577e-06	1.04536	0.207274	0.245744	0.0277962	0.497735	0.221643	0.0524769
PTPRM	203329_at	5.80846e-25	0.340484	0.0314647	0.16799	0.22126	0.0494155	0.0402525	0.00292262	2.20648e-13	0.284803	0.0378432	0.0932539	5.46984e-13	0.425471	0.0572407	0.108229	0.113164	0.201635	0.125775	0.0205049	0.320245	0.12087	0.120765	2.36556e-05
PSD3	203355_s_at	6.49498e-12	-0.362625	0.0516922	0.0773594	0.0544594	0.154494	0.0797844	0.015645	0.594902	0.0211447	0.039741	-0.00132691	0.279546	-0.0386825	0.0357292	0.000384961	0.196608	0.149062	0.114397	0.00921906	0.0201326	-0.327269	0.137703	0.0598643
SATB1	203408_s_at	4.42144e-09	0.546936	0.0917776	0.0566253	0.0402024	0.221296	0.107045	0.0185722	0.198128	-0.105877	0.0821717	0.00121884	7.7406e-47	0.693349	0.0427481	0.369596	0.00042681	1.20328	0.326156	0.143939	1.06744e-09	1.10082	0.157075	0.397268
MME	203435_s_at	1.57605e-11	-0.167861	0.0244005	0.0745609	0.386508	0.0277158	0.0319241	-0.00142556	2.14227e-09	0.230992	0.0379282	0.0625398	0.00652116	0.12625	0.0461909	0.0142688	2.09442e-05	-0.292714	0.0643972	0.2077	0.0134456	-0.188628	0.0744324	0.0691417
TRIM38	203567_s_at	2.09368e-17	-0.739927	0.0844089	0.11653	0.145425	-0.214125	0.146409	0.00654049	0.000718276	-0.292432	0.0859567	0.019171	0.00340966	-0.335194	0.113858	0.0168627	0.0446647	-0.458778	0.224616	0.0405749	0.358174	0.208827	0.225815	-0.00198748
NFIL3	203574_at	4.08605e-25	0.460603	0.042413	0.169001	0.191298	-0.0715184	0.0545146	0.004151	0.34294	0.0565351	0.0595603	-0.000183036	2.11839e-31	0.437625	0.0347	0.261223	0.163647	0.337673	0.240014	0.0128895	0.11019	-0.24666	0.152515	0.0216525
IGF1R	203627_at	0.00204305	0.208133	0.0671812	0.0147329	0.267826	-0.0911848	0.0820242	0.00136137	0.573138	-0.0275201	0.0488135	-0.0012625	0.047653	0.102397	0.0515611	0.00654285	0.0838187	-0.324102	0.18493	0.0268774	0.000974703	-0.689235	0.200421	0.129152
CHST2	203921_at	2.41039e-10	0.276121	0.0428244	0.0659114	0.587319	0.0366952	0.0674856	-0.00408796	1.0426e-08	0.262889	0.045214	0.0571733	0.0112751	-0.180872	0.0710795	0.0121005	0.264221	0.207959	0.184851	0.00352944	0.899999	0.024257	0.192352	-0.013665
CCNH	204093_at	3.97251e-29	1.07679	0.0908754	0.195129	0.0318449	-0.366465	0.169347	0.0208442	0.101176	-0.188875	0.115028	0.00312533	5.36912e-18	0.532423	0.0589889	0.152551	0.962329	0.0178474	0.376601	-0.0134828	0.00386619	-0.880727	0.295001	0.0977989
EEF2	204102_s_at	1.07054e-09	2.08725	0.336575	0.0611597	0.322926	-0.245921	0.248076	-0.000100016	0.00223257	-0.922724	0.300354	0.0153574	0.221974	-0.385378	0.315107	0.00110781	0.82109	-0.210395	0.927065	-0.0128086	0.0258784	1.72185	0.756823	0.0541114
MFNG	204153_s_at	9.49988e-05	0.420639	0.107011	0.0245163	0.513189	-0.0718834	0.109706	-0.00330954	0.000539796	-0.253876	0.0729302	0.0201369	0.00925697	-0.215117	0.0823006	0.0128788	0.17842	-0.412619	0.303723	0.0111493	0.035427	0.561724	0.262023	0.046946
C11orf51	204218_at	7.26369e-07	0.544444	0.108675	0.0402245	0.0643358	0.217271	0.116699	0.0140559	0.00359575	0.275948	0.0943594	0.0137677	3.00134e-20	0.979715	0.10119	0.171822	0.795682	0.0647986	0.249346	-0.0125894	0.000455442	-1.08713	0.295867	0.14621
KBTBD11	204301_at	5.18992e-17	-0.433437	0.0501115	0.113766	0.373574	-0.0479132	0.053707	-0.00118127	0.000140943	-0.140146	0.0365537	0.024697	1.01454e-12	0.30986	0.0422107	0.105798	0.0547652	-0.341887	0.175179	0.0361001	0.012092	-0.411955	0.160009	0.0715832
SLC25A14	204587_at	2.52487e-05	-0.474923	0.11182	0.0287798	0.000508816	0.863467	0.243689	0.0626107	0.00088003	-0.442	0.132138	0.0184854	0.0134978	0.398763	0.160776	0.0113934	0.112942	0.648458	0.404239	0.020546	0.735995	-0.144893	0.428083	-0.0122782
PFTK1	204604_at	6.44536e-28	-0.616422	0.0533411	0.187332	0.000587704	-0.313939	0.0896371	0.0611418	4.39039e-08	-0.324517	0.0584309	0.0522826	8.69985e-36	-0.989585	0.0723799	0.293757	3.6753e-05	-1.15213	0.262293	0.196092	9.79839e-05	-0.911706	0.220983	0.179971
DPYD	204646_at	5.72188e-08	0.277987	0.0505422	0.0484089	0.948338	-0.00546613	0.0842392	-0.00578933	3.37957e-05	-0.176819	0.0422867	0.0295693	4.48334e-15	0.333242	0.0410218	0.126939	0.00403343	-0.41664	0.140366	0.0943176	0.74243	0.0332979	0.100932	-0.0123586
GNA15	205349_at	7.56974e-26	0.62468	0.0565601	0.173829	0.125703	0.206777	0.13438	0.0078441	0.949138	-0.00430356	0.0674344	-0.0018443	8.84678e-73	0.596229	0.0272087	0.517375	0.0189644	0.545007	0.227191	0.0596162	0.951783	-0.0113183	0.186525	-0.013837
CMAH	205518_s_at	1.33774e-07	0.316122	0.0591933	0.0456763	0.0374507	0.161048	0.0767972	0.0192613	5.90679e-09	-0.294404	0.0497755	0.0591023	0.728485	0.0357447	0.102904	-0.00197108	0.00291374	-0.610594	0.198311	0.101582	0.550678	0.158016	0.263552	-0.00885193
PTPRD	205712_at	1.28103e-26	0.490244	0.0436278	0.178887	2.42772e-05	0.30141	0.0694537	0.0934495	0.518799	0.0401167	0.0621366	-0.00107912	0.659817	-0.0311705	0.0707681	-0.00180638	0.0761778	-0.269952	0.150099	0.0289321	0.0252755	-0.277183	0.121318	0.0546508
CD2	205831_at	5.88317e-15	0.451018	0.0562231	0.0992422	0.922718	0.00413438	0.0425555	-0.00575876	7.457e-34	0.598495	0.0460023	0.237236	6.18443e-70	0.774111	0.0363535	0.503021	4.98217e-15	0.806013	0.0821594	0.559453	2.2894e-14	0.616165	0.064741	0.550992
CD84	205988_at	1.36385e-10	0.447057	0.0683595	0.0677221	0.097602	0.135458	0.0813239	0.0101526	5.37433e-05	-0.257495	0.0632462	0.0279848	0.0029776	-0.249435	0.0835216	0.0174076	0.545946	-0.116527	0.192086	-0.0084981	0.0359107	0.29919	0.139938	0.0466376
NPY	206001_at	1.68352e-15	-0.243502	0.0297264	0.103104	0.68215	0.0295001	0.0719117	-0.00483082	0.0143207	0.166419	0.0677306	0.00922506	0.686707	0.0309356	0.0766508	-0.00187625	0.355562	0.140783	0.151432	-0.00181267	0.15068	0.188574	0.129818	0.0149783
WT1	206067_s_at	4.16997e-16	0.257725	0.0307643	0.107394	0.453162	-0.0294283	0.0391405	-0.00251907	0.0129357	-0.066349	0.0266054	0.00955503	0.260552	-0.102036	0.0905767	0.000601529	0.263454	-0.11727	0.10407	0.00358382	0.0150048	-0.47713	0.191463	0.0666178
STAT4	206118_at	1.67202e-23	0.614099	0.0587868	0.158277	0.163509	0.0751273	0.0536874	0.00550808	1.19088e-23	0.451593	0.0429492	0.168405	4.64983e-78	0.84552	0.0366589	0.542931	1.23129e-10	0.832196	0.111232	0.422964	5.66261e-21	0.730887	0.0552051	0.704793
SCML2	206147_x_at	3.98844e-13	-0.635835	0.0855892	0.0861249	0.0458803	-0.162917	0.0810101	0.0172933	6.08892e-06	0.401515	0.0878856	0.0354309	7.26934e-30	0.68987	0.0564035	0.249492	0.000982575	1.01247	0.294971	0.125688	0.462839	-0.147025	0.199188	-0.00627439
MAF	206363_at	1.97649e-22	0.376778	0.0370671	0.151069	0.430008	0.0350922	0.044362	-0.00216799	1.3635e-51	0.530209	0.0314324	0.343874	1.07962e-77	0.616428	0.0268192	0.541205	8.09823e-10	0.508304	0.0721498	0.39337	1.60046e-13	0.744536	0.0821589	0.526351
P2RY14	206637_at	2.08964e-06	-0.154201	0.0321683	0.0368161	0.0686188	-0.13108	0.071534	0.0134453	0.214375	0.0462678	0.03722	0.00100687	4.0684e-07	-0.142939	0.027796	0.0538573	0.613074	-0.049544	0.0975577	-0.00999348	0.107735	0.187515	0.115128	0.02214
PPP3CC	207000_s_at	0.00352517	-0.286812	0.0978903	0.0130187	0.101117	0.183228	0.111162	0.00982671	1.18316e-28	0.861505	0.0731546	0.202871	3.32245e-05	-0.544633	0.129893	0.0357667	0.000396313	0.629366	0.169568	0.145551	1.03183e-07	0.885686	0.149771	0.317571
CSRP2	207030_s_at	5.14986e-16	-0.361663	0.0433155	0.106746	0.0607559	-0.0857986	0.0454524	0.0146002	0.358835	0.0293244	0.0319309	-0.000289537	0.809132	-0.0177589	0.0734781	-0.0021109	0.707305	-0.0480018	0.12735	-0.0115714	0.0458034	-0.2803	0.137916	0.0411217
SMTN	207390_s_at	3.35511e-10	-0.421546	0.0659306	0.0648589	0.129643	-0.139318	0.0914874	0.00756625	0.275328	-0.0720543	0.0659849	0.000355558	4.58991e-06	-0.268868	0.0579477	0.0439078	0.065129	-0.308529	0.164794	0.0323225	0.136459	-0.262245	0.174141	0.0170711
CXCL3	207850_at	2.81019e-21	0.416517	0.0422589	0.143257	0.0331332	0.11154	0.0519332	0.0204563	0.0311587	0.063017	0.0291653	0.00673541	2.72987e-18	0.276502	0.0303411	0.155088	0.00431651	0.247965	0.0842037	0.0928	0.174668	-0.105104	0.0766683	0.0119023
LILRA2	207857_at	7.43938e-06	-0.346954	0.0767228	0.0327195	4.41962e-05	-0.207689	0.0495467	0.087413	0.263472	-0.0482276	0.0430839	0.000467487	1.77383e-52	0.575943	0.0329549	0.405139	0.097658	-0.47455	0.282886	0.0236169	0.213957	-0.28753	0.22932	0.00777615
MEF2C	207968_s_at	5.11241e-11	-0.425486	0.0635436	0.0708362	2.83209e-05	-0.297815	0.0692264	0.0918993	0.0240837	-0.113644	0.050237	0.00755324	1.85267e-10	-0.430088	0.0659163	0.0850898	0.836104	-0.0284468	0.137021	-0.0129235	0.792263	0.0324534	0.122765	-0.0129058
AKAP13	208325_s_at	7.27721e-21	0.574164	0.0589242	0.140441	0.723985	0.0338097	0.0955844	-0.00508284	0.214376	0.0933274	0.0750771	0.00100687	8.14775e-06	0.409729	0.0907669	0.0415477	0.474542	-0.130154	0.181077	-0.00648659	0.028027	0.324558	0.144747	0.0522879
RCAN1	208370_s_at	2.19615e-20	-0.462741	0.0481383	0.137161	0.109476	0.0883883	0.0549377	0.00909857	2.53752e-06	-0.237641	0.0499669	0.038426	0.000370479	-0.232845	0.0649	0.025872	0.00581978	-0.468076	0.164806	0.0861069	0.0319602	-0.411511	0.188126	0.0492909
AMY1A_AMY1B_AMY1C_AMY2A_AMY2B	208498_s_at	3.24804e-14	0.536728	0.068936	0.0939461	0.736857	0.0326298	0.0969503	-0.00515199	0.582545	0.0345006	0.062728	-0.00129094	8.12171e-10	-0.59919	0.0954367	0.0791448	0.0788617	0.286626	0.160851	0.0281865	0.00942539	0.385411	0.144468	0.0773178
PTP4A2	208615_s_at	8.60526e-08	0.593169	0.109362	0.0470963	0.00191323	0.42258	0.134066	0.0491122	2.48854e-05	0.447332	0.105186	0.0306153	9.46855e-11	0.841156	0.126789	0.0877804	0.0261488	0.637089	0.280712	0.0524423	0.284432	0.308414	0.285979	0.00222867
PTP4A2	208616_s_at	0.000150217	1.33528	0.349895	0.0230454	0.000629298	1.51644	0.435413	0.0604448	4.97793e-12	2.36994	0.335451	0.0829161	7.51692e-13	2.06741	0.279923	0.106979	0.000437469	3.60183	0.978275	0.143403	0.317089	1.12861	1.12025	0.000204998
PRDX1	208680_at	2.89281e-23	-0.809234	0.0779295	0.156683	0.805459	-0.0240894	0.0976591	-0.00545827	0.018705	-0.181673	0.0770295	0.00836286	1.86989e-20	-0.670316	0.0688186	0.17356	0.377412	-0.183918	0.207112	-0.0028271	0.422746	0.151065	0.187364	-0.00481678
PTK2	208820_at	2.14579e-06	-0.258765	0.0540441	0.0367305	0.297788	-0.0702133	0.0672314	0.00052385	3.90272e-15	0.239912	0.0296479	0.106495	0.0304441	0.0678469	0.0312489	0.00824032	0.1514	0.149083	0.102846	0.0144713	0.438634	-0.140665	0.180612	-0.00541863
ALDH7A1	208951_at	6.15909e-08	-0.432595	0.0788483	0.0481721	0.0222379	-0.190948	0.0827633	0.024379	0.740645	-0.0196475	0.0593276	-0.00164842	0.0133203	-0.171889	0.0691701	0.0114453	0.998238	0.000322363	0.145514	-0.0135134	0.000950806	-0.666916	0.19349	0.129712
MCAM	209087_x_at	2.53886e-21	0.408153	0.0413603	0.143557	0.10701	0.110837	0.0684074	0.00930686	2.6343e-05	0.217407	0.0512804	0.0304207	7.12997e-08	0.368609	0.0672658	0.060982	0.0681056	0.310592	0.167763	0.031353	0.176658	-0.226318	0.16586	0.0116688
CTGF	209101_at	1.06535e-12	-0.211682	0.0290559	0.083046	0.0105395	-0.298112	0.115282	0.0318269	0.00744967	0.0996429	0.0370945	0.0113586	0.815128	0.0186572	0.0797474	-0.00211917	0.896362	-0.0124484	0.0952397	-0.0132796	0.124881	-0.132468	0.0853148	0.0189605
MBOAT7	209179_s_at	2.01891e-24	0.953412	0.0892446	0.164401	0.000397731	-0.344792	0.0954429	0.0651202	0.000742349	-0.27147	0.0800119	0.0190596	0.00587963	0.235505	0.0850894	0.0146814	0.499302	-0.157449	0.231909	-0.00723949	0.201119	-0.199743	0.154818	0.00902127
MEF2C	209199_s_at	6.01429e-20	-0.627162	0.0660741	0.134159	5.90339e-06	-0.175002	0.0374298	0.107604	0.945613	-0.00277312	0.0406326	-0.00184321	8.40261e-26	-0.630647	0.0563397	0.217571	0.223044	-0.16926	0.137746	0.00675304	0.928381	-0.0106093	0.117624	-0.0137743
MEF2C	209200_at	1.07425e-28	-0.540371	0.0460085	0.192354	5.36029e-06	-0.187472	0.0399066	0.108564	0.0174033	-0.0833448	0.0349392	0.00859507	8.39403e-21	-0.384628	0.0390933	0.176493	0.00187375	-0.35362	0.109635	0.11141	0.758835	0.038226	0.124038	-0.0125532
MAF	209348_s_at	2.32014e-12	0.335894	0.0468473	0.080601	0.594851	0.0266791	0.0500722	-0.00415658	9.45119e-24	0.459425	0.0435853	0.16911	3.3954e-39	0.613714	0.0424023	0.318062	4.84078e-05	0.448788	0.103967	0.190357	0.000117294	0.393702	0.0966313	0.176069
ECM1	209365_s_at	1.57968e-06	-0.175244	0.0361206	0.0377186	0.0759301	-0.184962	0.103587	0.012491	0.737227	-0.0185545	0.055271	-0.00164282	0.956286	0.00564656	0.102955	-0.00223539	0.0545462	0.306509	0.156906	0.0361878	0.783054	0.04769	0.172557	-0.0128144
RGL1	209568_s_at	1.47406e-07	-0.234496	0.0440616	0.0453639	0.00466027	-0.287976	0.100441	0.0400642	2.60804e-06	0.296245	0.0623647	0.0383322	1.59946e-05	0.327532	0.0750802	0.0387733	0.878448	-0.0294673	0.192011	-0.013191	0.0386426	-0.291994	0.138613	0.0449719
GATA3	209602_s_at	1.22292e-248	0.809157	0.0135377	0.861329	1.46413e-58	0.638534	0.0258044	0.779427	4.0316e-132	0.792587	0.0239347	0.669432	2.45199e-125	0.726947	0.0214698	0.719299	1.551e-13	0.831478	0.0922215	0.517033	2.89288e-24	0.672165	0.0440418	0.760599
GATA3	209603_at	1.36324e-181	0.992296	0.0230834	0.762585	1.16389e-50	0.731817	0.034009	0.727575	8.58874e-81	0.854717	0.0375897	0.488183	1.67324e-77	0.825658	0.0359873	0.540304	9.61032e-10	0.741637	0.105869	0.390609	7.70219e-11	0.764201	0.100236	0.439006
GATA3	209604_s_at	0	1	3.33079e-18	1	0	1	5.89414e-17	1	0	1	8.69265e-17	1	0	1	1.79879e-17	1	0	1	5.22712e-17	1	0	1	7.30151e-18	1
CBLB	209682_at	1.50149e-19	0.80755	0.0860835	0.131424	0.640299	-0.0530933	0.113421	-0.00453419	1.23401e-06	0.429518	0.0875547	0.0408924	0.145169	0.116144	0.0795852	0.00252101	0.0169271	0.461894	0.189025	0.0621602	2.35753e-09	0.911028	0.133558	0.384116
SOX13	209736_at	2.79038e-19	0.541204	0.0581599	0.129568	0.355229	0.0708149	0.0763921	-0.00081386	0.245227	-0.0690437	0.0593522	0.00065251	0.00209257	0.189247	0.0611477	0.0188299	0.00648975	0.379397	0.135432	0.0836638	0.0787401	0.23575	0.132194	0.0290024
CXCL2	209774_x_at	4.84311e-28	0.343384	0.0296366	0.188135	0.526573	-0.0273963	0.0431753	-0.00346493	0.108159	0.052582	0.0326761	0.00292945	3.72336e-38	0.273677	0.0192313	0.310735	0.00197101	0.271904	0.0847356	0.110285	0.260355	-0.0759354	0.066934	0.00391677
KHDRBS3	209781_s_at	5.578e-21	-0.253361	0.0259178	0.141229	0.0594898	0.0777292	0.0409725	0.0148008	0.0285133	-0.0781207	0.0355734	0.00701624	0.754801	-0.0168107	0.0537929	-0.00202274	0.217838	-0.184626	0.148548	0.00721074	0.0055865	-0.330513	0.115685	0.0893502
ATP2C1	209934_s_at	1.30814e-07	0.797692	0.149248	0.0457483	0.0059973	0.358707	0.128916	0.0375104	0.167968	-0.153461	0.111154	0.00167206	0.0185134	-0.373767	0.158117	0.0101593	0.850305	0.0713572	0.376772	-0.0130225	0.0872249	-0.496188	0.286177	0.0267476
TCL1A	209995_s_at	4.70045e-15	-0.256558	0.0318605	0.0999359	0.074386	-0.091733	0.0511006	0.0126842	0.272717	0.0495033	0.0450871	0.000379687	5.88922e-37	-0.45361	0.0325191	0.30219	0.394401	0.0820247	0.0957498	-0.00356118	0.10722	0.106268	0.0651481	0.0222438
PRKCQ	210038_at	4.41705e-17	0.582253	0.0671554	0.114258	1.18834e-08	0.549917	0.0917893	0.167841	7.93641e-06	0.233323	0.0517277	0.0345242	1.05978e-73	0.726387	0.0328476	0.521937	0.0127095	0.510709	0.199971	0.0685833	1.64209e-13	0.91321	0.100839	0.526017
PRKCQ	210039_s_at	2.16423e-11	0.554566	0.081191	0.0735581	3.87645e-05	0.427012	0.10108	0.0887362	0.0162179	0.149136	0.0618425	0.00882264	6.17398e-36	0.648876	0.0473374	0.294836	0.601065	0.0943373	0.179647	-0.00975072	1.69935e-05	0.752069	0.16312	0.217216
SH2D1A	210116_at	4.94272e-10	0.306696	0.0484505	0.0636247	6.69027e-05	0.264344	0.0646773	0.0832233	0.00161765	0.103218	0.0325739	0.0164369	8.90809e-59	0.725595	0.0384684	0.44249	1.86339e-07	0.531567	0.0924129	0.299632	1.06303e-11	0.664649	0.0822055	0.468592
GPR18	210279_at	3.23996e-15	-0.380837	0.046999	0.101085	0.499132	-0.0601241	0.0887717	-0.0031386	3.29466e-20	0.43946	0.0458377	0.143874	0.329993	-0.068804	0.0705542	-0.000109627	6.42564e-07	0.560816	0.102972	0.276496	2.64747e-06	0.605313	0.118685	0.25519
FHL1	210298_x_at	0.000372797	-0.168964	0.0471978	0.0201355	0.24432	-0.0695649	0.0595459	0.00210437	4.17072e-05	0.1364	0.033012	0.0288507	0.000153206	0.161143	0.0421994	0.0294882	0.949051	-0.00587635	0.0916515	-0.0134572	0.314321	-0.117138	0.115603	0.000366057
FHL1	210299_s_at	4.45554e-06	-0.219203	0.0473097	0.0343732	0.236467	-0.0653657	0.0550211	0.00237223	1.26209e-06	0.161384	0.0329281	0.0408154	3.06731e-08	0.210203	0.0372876	0.0644226	0.235331	0.137126	0.114609	0.00572105	0.259638	0.143012	0.125869	0.00396997
GPR125	210473_s_at	1.09498e-26	-0.373107	0.0331537	0.179333	0.0703651	-0.102085	0.056064	0.0132079	3.71073e-08	-0.240263	0.0430205	0.0528554	0.420758	0.0682885	0.0847407	-0.000784962	0.0141875	-0.273221	0.10877	0.0661164	0.00131467	-0.364919	0.109136	0.122389
RORA	210479_s_at	1.22628e-22	0.528538	0.0517182	0.152467	0.00358456	0.153733	0.0520558	0.0427267	1.76229e-71	0.644333	0.0308408	0.445972	9.93017e-95	0.715732	0.0267604	0.615101	5.15787e-21	0.781725	0.0595384	0.695605	1.10743e-09	0.716116	0.102309	0.396664
FUT7	210506_at	6.68467e-08	-0.211246	0.0386108	0.0479088	4.28432e-08	-0.328433	0.057262	0.155674	1.48249e-06	-0.17761	0.0364853	0.0402649	0.0962141	0.108962	0.0653639	0.00396393	0.000113711	-0.337188	0.0827087	0.172372	0.230046	-0.132189	0.109202	0.0063337
CMAH	210571_s_at	8.71175e-10	0.341777	0.0548075	0.0618174	0.103957	0.120507	0.0737217	0.00957217	2.08466e-08	-0.274857	0.048305	0.0548179	0.453434	0.0469893	0.0626224	-0.000978498	0.00127493	-0.459508	0.137172	0.119941	0.85945	-0.0271273	0.152649	-0.0134444
SLC43A3	210692_s_at	3.62456e-12	-0.461688	0.0649973	0.0791973	0.00634002	-0.261459	0.0946092	0.0369486	0.0244366	-0.139237	0.0617039	0.00750684	0.388108	0.0484034	0.0560291	-0.00056784	0.00290389	-0.58291	0.18925	0.101658	0.0184161	-0.319753	0.132568	0.06191
MCAM	210869_s_at	1.28414e-22	0.378137	0.0370204	0.152332	0.0575398	0.112419	0.0587967	0.0151188	0.000812603	0.152802	0.0453757	0.0187543	0.0286453	0.14905	0.0678901	0.00847351	0.226997	0.182718	0.149984	0.00641387	0.477771	-0.094696	0.132699	-0.00676812
TRBC1	210915_x_at	3.22299e-08	0.324795	0.0579391	0.0502539	0.000512906	0.277256	0.0782977	0.0625291	8.00581e-55	0.653319	0.0372568	0.361649	1.84776e-08	0.511473	0.0892579	0.0664865	6.98036e-21	0.928458	0.0711269	0.69312	3.3625e-14	0.640051	0.0678942	0.546223
MAST4	210958_s_at	1.94064e-49	0.646981	0.0396579	0.315597	0.191952	0.0929596	0.0709631	0.00412182	0.767648	0.0144347	0.0488318	-0.00168976	0.942793	-0.00267499	0.0372561	-0.00223057	0.880933	0.0210702	0.140183	-0.0132042	0.311292	0.133964	0.131378	0.000544339
LILRA2	211100_x_at	0.00755657	-0.176674	0.0659044	0.0106446	3.53089e-06	-0.271435	0.0566272	0.112713	0.977074	-0.00112407	0.0390963	-0.00185032	1.3172e-19	0.447374	0.0471028	0.166369	0.106812	-0.24674	0.151138	0.0217206	0.0764926	-0.244184	0.135867	0.0296428
ATP2C1	211137_s_at	7.01801e-21	1.14583	0.11754	0.140549	0.000327726	0.330382	0.0901138	0.0670916	0.000465183	0.276457	0.0785026	0.0206406	1.2556e-06	0.552579	0.11245	0.0492342	0.0122493	0.577178	0.224767	0.0694107	0.0797728	-0.331825	0.186721	0.0287146
UPF1	211168_s_at	4.6535e-13	0.993642	0.134158	0.0856422	0.0805451	0.259118	0.147403	0.0119377	8.34616e-05	0.429152	0.10825	0.0264827	6.11099e-09	0.668474	0.112746	0.0709822	0.0932028	0.65828	0.387069	0.0246098	0.901975	0.0402074	0.3253	-0.0136738
CD84	211190_x_at	8.2888e-05	0.30038	0.0757703	0.0249544	0.664026	0.04111	0.0944811	-0.00470805	0.357514	-0.0564565	0.0613058	-0.000280933	0.0277176	-0.156094	0.0706789	0.00859979	0.180472	0.202877	0.15005	0.0109205	0.484058	-0.0953431	0.135541	-0.00696862
SH2D1A	211210_x_at	1.05766e-14	0.412373	0.0519262	0.097427	1.7078e-07	0.340086	0.0623796	0.142388	1.08656e-07	0.202911	0.0376857	0.0491937	1.28339e-81	0.793128	0.0332639	0.559394	1.61837e-06	0.608124	0.116634	0.258786	7.94122e-13	0.852204	0.0980817	0.505064
GYG1	211275_s_at	3.67171e-14	0.54167	0.0697243	0.0935651	0.871469	-0.0160711	0.0991836	-0.00566044	0.773037	-0.0252809	0.087614	-0.0016974	4.09067e-19	0.86908	0.0928979	0.162168	0.893092	-0.0621361	0.460759	-0.0132645	0.00383701	-1.09449	0.366281	0.0979725
MCAM	211340_s_at	2.22586e-19	0.320311	0.03432	0.130245	0.0151457	0.141271	0.0575803	0.0281964	3.57438e-06	0.193562	0.0413296	0.0372537	1.2201e-13	0.427759	0.0558903	0.114109	0.0155621	0.288625	0.116556	0.0640436	0.0275567	-0.295345	0.131309	0.0526746
FBL	211623_s_at	5.41139e-13	1.25361	0.16976	0.0851697	0.0240341	-0.592701	0.260329	0.0236113	0.000447753	-0.52359	0.148243	0.02077	0.964276	-0.0119751	0.26722	-0.00223764	0.137427	-0.45087	0.300237	0.0164597	0.119794	0.465611	0.29575	0.0198519
RPL4	211710_x_at	9.96935e-05	1.35636	0.346111	0.0243613	0.118944	-0.675606	0.431137	0.00834366	0.538217	-0.168167	0.273041	-0.00114857	0.0265366	0.808979	0.363479	0.00876705	0.485053	-0.375545	0.535176	-0.00681392	0.0496664	1.12206	0.562029	0.0392945
TRBC1_TRBC2	211796_s_at	2.23509e-12	0.344625	0.0480277	0.0807184	9.2177e-05	0.332773	0.0830919	0.0799785	4.18293e-50	0.552019	0.0333375	0.335531	0.73131	0.0342173	0.0995852	-0.00197692	3.29213e-18	0.809476	0.0701501	0.637949	4.7785e-13	0.555743	0.0631022	0.511913
EIF4B	211938_at	3.32312e-08	1.15552	0.206335	0.0501556	0.0334075	-0.552998	0.257884	0.0203757	0.0356659	-0.352405	0.167334	0.00630967	0.0176685	-0.635032	0.26667	0.0103411	0.202463	-0.465386	0.361895	0.00864091	0.216283	0.433463	0.347485	0.00755992
KIAA0182	212056_at	1.27921e-07	0.315744	0.0590286	0.0458203	0.436185	0.0766758	0.0982426	-0.00226442	9.93576e-05	-0.218634	0.0557533	0.0258883	0.102374	-0.123792	0.0756298	0.00374246	0.0870103	-0.342193	0.197297	0.0260772	0.0468108	0.303585	0.150084	0.0406303
ATP9A	212062_at	3.10722e-15	0.301417	0.0371718	0.101214	0.0193852	0.107915	0.0457224	0.0257397	0.000116675	0.138978	0.0358057	0.0253407	2.01021e-12	0.372022	0.0514008	0.103101	0.829874	-0.0290587	0.134766	-0.0128771	0.113956	-0.258523	0.161567	0.0209268
SPTBN1	212071_s_at	0.102989	0.21775	0.133332	0.00289097	5.72053e-06	0.604316	0.129052	0.107917	4.37005e-05	0.307264	0.0745654	0.0286912	0.141139	-0.120579	0.0817937	0.00261774	0.498216	-0.154273	0.226655	-0.00720777	0.0957936	0.335237	0.198634	0.024695
KCTD12	212188_at	7.59382e-10	-0.297828	0.0475849	0.0622556	0.0474362	-0.131447	0.0658323	0.0169716	0.152937	-0.0440503	0.0307775	0.00193429	1.01017e-20	0.353173	0.0359792	0.175816	0.0365659	-0.276449	0.129838	0.0449928	0.646052	0.0485347	0.105238	-0.0109026
KCTD12	212192_at	1.68629e-14	-0.318122	0.0403857	0.0959812	0.00613702	-0.145198	0.0523301	0.0372775	0.374673	-0.024435	0.0275017	-0.000389404	8.43929e-24	0.346907	0.032533	0.201364	0.325955	-0.115229	0.116527	-0.000295532	0.193663	0.143984	0.109738	0.0097873
HIPK1	212291_at	2.46639e-19	0.460611	0.049419	0.129938	0.0141394	0.183448	0.0740011	0.028883	0.462774	0.0432279	0.0588286	-0.000851102	3.15504e-26	0.561142	0.0496385	0.220974	0.297997	0.189106	0.180425	0.00131219	0.3838	-0.116923	0.133434	-0.0031904
HIPK1	212293_at	2.21301e-16	0.96613	0.114189	0.109336	0.0503188	0.329913	0.167376	0.0164037	0.0123294	0.292927	0.116657	0.00971106	1.90493e-40	1.00794	0.0682714	0.326774	0.170302	0.521389	0.376532	0.0120845	0.695698	-0.127013	0.323431	-0.0117219
CEP68	212675_s_at	3.35732e-17	-0.665636	0.0764614	0.115093	0.765357	-0.0327528	0.109568	-0.00529169	0.489137	-0.0419515	0.0606099	-0.000963814	0.00060412	-0.270603	0.0783345	0.0238752	0.732639	-0.069404	0.202398	-0.0119056	0.000276249	0.675598	0.176652	0.157302
RPL13	212933_x_at	0.000101316	3.20363	0.818323	0.0243095	0.169944	1.39217	1.01016	0.00517153	0.0894137	1.02109	0.600091	0.0034911	3.91266e-05	-2.99982	0.722109	0.0350943	0.469662	0.74685	1.02764	-0.00633065	7.20422e-05	3.95683	0.939241	0.186609
DENND3	212975_at	6.84105e-07	-0.271745	0.0541124	0.0404178	0.252065	-0.0848542	0.0738369	0.00185025	0.460994	0.0630072	0.0854059	-0.000843118	6.07006e-49	0.683571	0.0409539	0.383105	0.428144	0.207812	0.260824	-0.00489297	0.305839	-0.175272	0.169947	0.000870983
CHI3L2	213060_s_at	7.95605e-07	0.314611	0.0630293	0.0399309	1.60599e-06	0.188731	0.0379719	0.120504	6.34534e-13	0.412253	0.0559202	0.0897603	0.000845145	-0.195914	0.0583005	0.0225073	0.00119495	0.434018	0.128769	0.121372	0.0161342	0.339213	0.137675	0.0649493
SLC43A3	213113_s_at	2.28942e-26	-0.828041	0.0741023	0.177237	0.0038097	-0.395096	0.134688	0.0421083	1.5041e-07	-0.451106	0.0847567	0.0480841	0.000231874	0.368016	0.0991492	0.0277897	0.000241961	-1.16365	0.301601	0.156222	3.29583e-06	-1.05045	0.208276	0.2508
TRBC1	213193_x_at	6.98485e-09	0.389833	0.0663032	0.0551607	0.000762975	0.291283	0.0849917	0.0584813	3.86633e-52	0.7538	0.0443887	0.346919	2.33763e-14	0.67887	0.0860292	0.120547	1.54034e-21	1.14118	0.0849347	0.705335	3.67422e-14	0.754773	0.0802403	0.545116
IGHD	213674_x_at	1.65587e-08	-0.28826	0.050339	0.0523925	0.986865	-0.000830039	0.0503459	-0.00581236	1.61895e-13	0.25652	0.0338843	0.0942758	0.00591081	-0.090581	0.0327482	0.0146603	0.071219	0.160494	0.087683	0.0303853	0.822663	-0.0167868	0.0746277	-0.0131769
FNBP1	213940_s_at	1.6258e-19	0.636383	0.0679074	0.131186	1.22054e-08	0.863083	0.144188	0.167589	0.00313632	0.277384	0.093477	0.0142227	1.54294e-06	0.649558	0.133345	0.0483879	0.218822	0.392457	0.316448	0.00712327	3.68547e-05	0.949943	0.215918	0.200929
IFI44	214059_at	2.31209e-10	0.367717	0.0569707	0.0660439	0.0499604	0.162855	0.0824919	0.0164724	0.000262263	0.188061	0.0511826	0.0225847	2.19228e-12	0.359931	0.0498208	0.102758	0.315415	0.140968	0.139465	0.000288971	0.0852957	0.19756	0.113231	0.0272392
LOC648998	214084_x_at	1.10393e-12	-0.387296	0.0531993	0.0829343	0.0961247	-0.0876969	0.0524157	0.0102934	0.431406	0.0255136	0.0324033	-0.000702964	5.23035e-23	-1.19176	0.114054	0.194862	0.0049373	-0.813552	0.280724	0.0897916	0.237428	-0.268705	0.225546	0.00571131
RPS9	214317_x_at	2.00243e-12	3.74993	0.521409	0.081064	0.660216	-0.181749	0.41271	-0.00468116	0.0413921	-0.840944	0.411327	0.00584335	0.00021537	0.843917	0.226192	0.0280921	0.1341	1.79203	1.18307	0.016966	0.00890684	2.32839	0.865999	0.0786203
FHL1	214505_s_at	0.00663449	-0.147923	0.0542921	0.0110476	0.315295	-0.0810034	0.0804313	8.2513e-05	2.3293e-11	0.288626	0.0422732	0.0777625	0.0013047	0.216526	0.0669223	0.0207427	0.0733956	0.27756	0.152828	0.0297347	0.712352	-0.0533708	0.144184	-0.0119631
IL9R_LOC729486	214950_at	5.08003e-07	0.383314	0.0754373	0.0413774	0.462047	0.0445471	0.0604332	-0.00264651	0.802722	-0.0142604	0.0570533	-0.00173596	4.28836e-09	-0.311945	0.0520644	0.0724183	0.726934	0.0487232	0.138997	-0.0118334	0.888272	0.0182775	0.129637	-0.013609
ITGA6	215177_s_at	9.75993e-29	0.321659	0.0273635	0.192622	0.312994	0.0586626	0.0579711	0.000138703	0.58758	-0.0227591	0.041939	-0.00130578	5.17468e-20	0.473585	0.049258	0.169818	0.000343414	-0.369049	0.0982952	0.148658	0.400707	0.0974365	0.11526	-0.00392434
RCAN1	215253_s_at	1.94128e-12	-0.467981	0.0650287	0.0811615	0.602516	0.0496572	0.0951744	-0.00422458	3.84994e-05	-0.25905	0.0624105	0.029124	0.0114456	-0.203862	0.0802824	0.0120414	0.000726609	-0.539931	0.153099	0.13232	0.388379	-0.149607	0.172396	-0.00339364
ZNF44	215359_x_at	1.39845e-11	0.944345	0.136904	0.0749387	0.0341249	0.291524	0.136505	0.0201681	0.00463324	0.282256	0.0992687	0.0129262	0.0444772	0.292847	0.145315	0.00680187	0.100999	0.536278	0.322917	0.0229035	0.0439104	0.446505	0.217705	0.0420759
ERGIC3	216032_s_at	1.34916e-11	0.770555	0.11162	0.075052	0.120204	-0.218841	0.140133	0.00824822	0.000722561	-0.356912	0.104961	0.0191509	0.935549	-0.0100301	0.123964	-0.00222744	0.210166	-0.265184	0.209783	0.00790919	0.605933	0.130163	0.251201	-0.0101221
ARHGEF10	216620_s_at	1.98166e-07	-0.233741	0.0443929	0.0444109	0.275222	0.0462329	0.0422372	0.00114406	0.438203	0.0346452	0.044657	-0.000736449	0.116466	-0.075083	0.0477374	0.00328627	0.23876	-0.184024	0.154945	0.00544446	0.307734	0.146484	0.142596	0.000756619
C17orf60	217513_at	2.60495e-18	-0.500852	0.0554697	0.122845	4.11008e-07	-0.307489	0.0583842	0.133863	0.0074706	-0.139519	0.0519577	0.0113494	1.99164e-21	0.463029	0.0462385	0.181736	0.0411995	-0.309845	0.149124	0.0423553	0.697506	-0.0539271	0.138187	-0.0117489
RPS9	217747_s_at	2.31936e-11	2.99961	0.439848	0.0733391	0.295919	-0.199617	0.190399	0.000572923	0.762138	-0.117198	0.387012	-0.00168174	0.0527958	0.401173	0.206603	0.00615964	0.953225	0.0574509	0.976112	-0.0134661	0.418956	0.557257	0.685517	-0.0046682
GLTSCR2	217807_s_at	2.27334e-11	2.8782	0.421854	0.0734025	5.636e-06	2.35482	0.502502	0.108065	0.29253	0.372125	0.353189	0.000203482	0.00293349	0.992033	0.331659	0.0174676	0.342518	0.56462	0.591016	-0.00116578	4.19186e-09	3.0895	0.462168	0.374392
C11orf2	217969_at	1.21765e-22	1.65428	0.161861	0.152487	0.730325	0.0844762	0.244679	-0.00511738	0.134527	0.234503	0.156467	0.00229823	0.00450576	-0.639586	0.224031	0.0157447	0.392717	0.332326	0.386549	-0.00349042	0.000307297	1.44667	0.381428	0.154947
TSEN34	218132_s_at	2.11296e-11	0.848645	0.124178	0.073634	8.49209e-05	-0.660675	0.1641	0.0808091	0.716228	0.0457131	0.125691	-0.00160651	8.63597e-06	0.660648	0.146773	0.0413084	0.253714	0.328662	0.285712	0.00429149	0.880404	-0.0330132	0.21864	-0.0135679
PSD3	218613_at	4.36631e-13	-0.368794	0.049731	0.0858416	0.00839847	0.246484	0.0924411	0.0341112	0.110496	0.0664332	0.0415573	0.00286698	0.110365	-0.0580721	0.036301	0.00347594	0.852602	0.0262127	0.140589	-0.0130376	0.924377	-0.0144646	0.151851	-0.0137611
MSL2	218733_at	5.79177e-19	0.798158	0.0866074	0.127375	0.106864	0.198361	0.122374	0.0093194	3.49746e-05	0.406759	0.0974651	0.0294521	2.71565e-14	0.618127	0.0785439	0.119965	8.11213e-07	1.24227	0.230561	0.272064	0.000695799	0.720093	0.203165	0.136734
UPF3B	218757_s_at	9.34437e-29	-1.1593	0.0985828	0.192743	0.533138	-0.0849695	0.136064	-0.00353861	9.99042e-14	-0.755771	0.0989281	0.0958672	2.10997e-14	-0.962629	0.121764	0.120945	6.85245e-09	-1.49284	0.228096	0.358065	0.000105996	-0.913406	0.222605	0.178268
CHST12	218927_s_at	8.33089e-06	0.25614	0.0569539	0.0323544	0.640347	-0.0298119	0.0636949	-0.00453455	3.36196e-05	-0.209473	0.0500812	0.0295871	0.522192	0.0468854	0.073204	-0.00132118	0.0674885	-0.630939	0.340014	0.0315503	0.482616	0.159934	0.226613	-0.00692303
SLC35E3	218988_at	6.54766e-26	-0.430743	0.0389449	0.174243	0.727777	-0.0371768	0.10663	-0.00510361	8.18456e-15	-0.565346	0.070753	0.104077	7.71169e-26	-0.602086	0.0537414	0.21787	0.00224184	-0.559996	0.176854	0.107423	0.855765	0.034309	0.188076	-0.0134205
CCNJL	219227_at	3.01402e-13	0.379409	0.0507947	0.0870013	0.0119718	0.215631	0.0848951	0.0305485	0.273331	0.0618844	0.0564361	0.000373982	0.00179254	0.192956	0.0614208	0.0194556	0.482779	-0.0996388	0.141252	-0.00674408	0.397698	-0.110986	0.130448	-0.00379694
RIN3	219457_s_at	3.73462e-15	0.341762	0.0422773	0.100646	0.87042	-0.0145517	0.0890729	-0.0056579	0.96616	0.00292081	0.068814	-0.00184851	0.13494	0.125768	0.0839789	0.00277274	0.265556	0.186831	0.166539	0.00343529	0.113813	0.341955	0.213623	0.020954
CCNJ	219470_x_at	9.74969e-19	0.732498	0.0800412	0.125808	0.122332	0.20307	0.130785	0.00808945	1.02339e-05	0.450244	0.10108	0.0336543	5.08741e-20	0.849261	0.0883131	0.16988	0.036598	0.644921	0.302949	0.0449734	0.874489	-0.0463234	0.29222	-0.0135351
THSD1_THSD1P	219477_s_at	5.23839e-27	0.723634	0.0638517	0.181422	0.238643	0.0961415	0.0813043	0.00229693	0.117167	0.0806653	0.0514025	0.00269634	0.0435492	0.166102	0.0820597	0.00688124	0.0545321	0.220111	0.112671	0.0361934	0.000482208	0.377893	0.103333	0.144937
NXN	219489_s_at	8.42184e-13	0.248543	0.0339544	0.0837834	0.576245	-0.0425396	0.075971	-0.00398379	0.258315	0.0602864	0.0532765	0.000518154	0.720638	0.0305575	0.0853961	-0.0019545	0.885401	-0.0226713	0.15676	-0.0132271	0.000145024	-0.621401	0.15484	0.171449
BMP2K	219546_at	1.52471e-12	-0.509646	0.0704672	0.0819204	0.848169	0.0154342	0.080494	-0.005599	0.00504465	0.149875	0.053228	0.0126445	1.18636e-15	-0.462701	0.0556986	0.132056	0.0192774	-0.606972	0.253707	0.05925	0.00190347	-0.442285	0.137203	0.113987
BANK1	219667_s_at	3.13497e-14	-0.417829	0.0536307	0.0940562	0.466541	-0.0419887	0.0575392	-0.0027095	0.202022	0.0600524	0.0470127	0.00116622	8.14342e-08	-0.289674	0.053105	0.0604392	0.44256	0.109252	0.141515	-0.00541561	0.308501	0.161142	0.157116	0.000710589
CYB5R2	220230_s_at	2.03521e-12	-0.22358	0.0310981	0.0810129	0.00380533	-0.29844	0.101725	0.0421199	0.00358445	0.148541	0.0507759	0.0137782	0.807309	0.0126619	0.0518836	-0.00210833	0.869978	0.0223172	0.135869	-0.0131441	0.254478	-0.142515	0.124065	0.00435805
SAMSN1	220330_s_at	1.14972e-33	0.518903	0.0401877	0.223728	0.082593	-0.152599	0.0873981	0.0117029	0.00202199	0.194501	0.0626999	0.015689	2.63192e-17	0.393342	0.0446048	0.146562	0.000508461	0.882917	0.242811	0.140127	0.342155	-0.166124	0.173728	-0.00117425
CCDC81	220389_at	1.4459e-29	-0.35445	0.0296506	0.197939	0.484416	-0.0722032	0.103039	-0.00295072	0.885285	-0.00945919	0.0655335	-0.0018132	8.84636e-05	-0.28434	0.0718666	0.0317421	0.0552844	-0.219023	0.112471	0.0358938	0.636911	-0.0617158	0.130193	-0.0107345
VPREB1	221349_at	4.7775e-08	-0.181786	0.0328518	0.0489889	0.166665	-0.0581614	0.0418765	0.00534117	0.699509	0.0146217	0.0378615	-0.00157523	0.0727392	-0.135124	0.0751224	0.00497598	0.745647	0.0303438	0.093194	-0.0120636	0.874158	0.0133316	0.083876	-0.0135333
LAT2	221581_s_at	2.72599e-13	-0.606946	0.0810997	0.0873153	0.000452676	-0.176949	0.0494782	0.0638019	4.02267e-05	-0.198282	0.0478899	0.0289741	0.00179751	-0.228199	0.0726585	0.0194444	0.0010771	-0.878635	0.258159	0.123664	0.266895	-0.229372	0.204995	0.00343984
ELK3	221773_at	4.61871e-09	-0.273246	0.04591	0.0564856	0.0186069	-0.177186	0.0745769	0.0261467	0.814638	-0.0168016	0.0716295	-0.00174979	7.85574e-15	0.397248	0.0493773	0.124773	0.109638	0.282384	0.174387	0.0211705	1.1591e-08	0.926266	0.143777	0.356851
AKAP13	222024_s_at	2.79476e-25	0.730038	0.0669655	0.170091	0.577601	0.0571732	0.102469	-0.00399676	0.214834	0.0869098	0.0699846	0.00100116	0.92972	0.0106638	0.120841	-0.00222465	0.764742	-0.0570658	0.189989	-0.0122794	0.00369456	0.395584	0.131813	0.0988395
MAST4	222348_at	2.33405e-38	0.571825	0.0409513	0.252257	0.0596612	0.115475	0.0609104	0.0147734	0.109522	-0.0642309	0.0400695	0.00289284	0.102767	-0.0707657	0.0432834	0.00372884	0.898462	-0.0170899	0.13347	-0.013289	0.0554918	0.200838	0.103177	0.0367999
PPP3CC	32541_at	0.000184838	-0.369403	0.0981562	0.0223804	0.10374	0.221774	0.135587	0.0095914	7.55802e-23	0.951078	0.0923076	0.162745	0.000137061	-0.441251	0.114703	0.029945	0.000150805	0.760363	0.190288	0.16636	4.62937e-13	1.37862	0.156405	0.512338
SOX13	38918_at	3.03565e-33	0.736213	0.0574478	0.221113	0.522766	0.0529407	0.0826684	-0.00342143	2.34054e-06	0.316867	0.0663881	0.0387025	1.2287e-09	0.460997	0.0742584	0.0774745	0.0205432	0.386533	0.163292	0.0578279	0.00061289	0.527128	0.147095	0.139578
TCL1A	39318_at	4.21574e-16	-0.270837	0.0323349	0.10736	0.101342	-0.0910426	0.055271	0.00980624	0.0764985	0.0927687	0.0522707	0.00395806	3.58043e-36	-0.440314	0.0319911	0.296548	0.16014	0.151692	0.106912	0.0133286	0.373027	0.0616037	0.0687235	-0.00269862
MAST4	40016_g_at	6.07005e-57	0.702906	0.0394105	0.355457	0.078645	0.136976	0.0774258	0.0121613	0.435862	0.0408601	0.0523995	-0.000725003	0.0531571	0.0842032	0.0434308	0.00613421	0.193203	0.185828	0.141517	0.00956444	0.890262	0.0282409	0.203962	-0.013619
CELSR1	41660_at	3.1387e-20	-0.466064	0.0487006	0.136098	0.175713	-0.128015	0.0941512	0.00488188	0.364808	-0.053428	0.058906	-0.000327909	1.70448e-27	-0.884992	0.0760847	0.231028	0.0820513	0.28594	0.162201	0.0273346	0.0783747	0.245621	0.137557	0.0291053
RIN3	60471_at	1.6237e-21	0.510448	0.0514534	0.144877	0.443489	-0.0809006	0.105328	-0.00237583	0.342805	-0.0705332	0.0742867	-0.000182105	0.928302	-0.010028	0.111382	-0.00222394	0.233718	0.241151	0.200851	0.00585285	0.00889456	0.545	0.202663	0.0786521
ETV6	205585_at	9.2338e-13	0.56058	0.0767247	0.0834947	0.466682	-0.0827858	0.113481	-0.00271146	1.13703e-05	-0.306139	0.0690926	0.033294	9.55843e-08	-0.467751	0.0862325	0.0597847	1.18005e-06	-0.875746	0.165427	0.264885	0.0880088	-0.290739	0.168108	0.0265511

## Sheet: Table S5
Table S5: candidates of GATA3 related genes in breast cancer
Gene	breast cancer				B-ALL direction	Consistency
	P value	coeff	r2	direction
MTHFD2L	3.11538e-05	0.335488	0.00868092	+	+	same
CABLES1	5.20787e-29	0.739095	0.0608751	+	+	same
RPL3	0.462797	-0.127052	0.000270947	-	+	opposite
RGL1	5.41804e-72	-0.840113	0.149414	-	-	same
EIF4B	2.73182e-30	0.919653	0.0636328	+	+	same
MYLIP	7.61673e-51	0.803894	0.1069	+	+	same
PSD3	1.07909e-05	-0.589499	0.0096869	-	-	same
CLEC12B	0.00406252	-0.431587	0.00414101	-	+	opposite
ECM1	4.01386e-28	0.285256	0.0589605	+	-	opposite
SLC43A3	1.12794e-201	-1.48105	0.36965	-	-	same
CHD4	2.59983e-06	0.444282	0.0110425	+	+	same
CAMK2D	1.66764e-05	-0.556902	0.00927342	-	-	same
GABBR1	0.979293	0.00448272	3.38614e-07	+	-	opposite
HIPK1	0.0402992	-0.327019	0.00211149	-	+	opposite
ATF3	0.723247	0.0609044	6.30303e-05	+	+	same
SPTBN1	0.483514	-0.0374373	0.000246729	-	+	opposite
BANK1	7.24154e-39	-0.437676	0.0819193	-	-	same
RBBP6	0.000215339	0.305701	0.00685864	+	+	same
IGFBP4	2.18444e-95	0.892089	0.194133	+	-	opposite
RPL13A	6.1908e-07	-0.377335	0.0124138	-	+	opposite
ESAM	5.72417e-07	0.276047	0.0124888	+	+	same
WIPF1	8.61165e-59	-0.682823	0.123112	-	+	opposite
CCND3	4.91907e-23	-0.90796	0.0479116	-	-	same
RPL4	1.8606e-13	-0.597672	0.0268492	-	+	opposite
ZNF792	5.56857e-57	1.34496	0.119443	+	+	same
PTP4A2	1.45717e-20	1.18189	0.0425067	+	+	same
DPYSL2	1.24771e-35	-0.640218	0.0750578	-	-	same
TSEN34	0.000436848	0.305484	0.00619715	+	+	same
SLC6A6	0.0684408	-0.166663	0.00166738	-	+	opposite
ARHGEF10	0.36746	-0.135877	0.000408178	-	-	same
IGF1R	1.57712e-95	0.769246	0.194397	+	+	same
PTK2	7.15376e-10	-0.514269	0.0189083	-	-	same
MME	1.01015e-31	-0.391302	0.0667089	-	-	same
HEY2	1.16486e-21	-0.317674	0.0449091	-	+	opposite
CYB5R2	4.57238e-22	-1.15085	0.0457971	-	-	same
CXCL2	1.63661e-37	-0.719202	0.0790541	-	+	opposite
SOX13	1.31422e-58	0.807533	0.122741	+	+	same
SAMSN1	1.6933e-52	-0.693745	0.110296	-	+	opposite
CHI3L2	8.39038e-48	-1.28254	0.100618	-	+	opposite
DNAH1	0.000113651	0.231203	0.00745895	+	+	same
MCAM	4.92362e-17	-0.93545	0.034751	-	+	opposite
TMCC3	3.56674e-08	-0.653538	0.0151501	-	+	opposite
CBLB	1.06052e-22	-0.740731	0.0471834	-	+	opposite
EEF1B2	0.0757783	-0.078042	0.00158366	-	+	opposite
ALDH7A1	0.222764	-0.0853215	0.000746882	-	-	same
UPF1	0.0693808	0.134493	0.00165613	+	+	same
RPL6	0.245946	0.170284	0.000676417	+	+	same
PPP3CC	4.98673e-06	-0.318444	0.0104215	-	-	same
SATB1	9.87511e-14	-0.665386	0.027458	-	+	opposite
LDOC1L	0.0146804	0.122656	0.00298845	+	+	same
KHDRBS3	4.40824e-97	-0.787812	0.197282	-	-	same
VASH2	2.18e-35	-0.44331	0.0745421	-	+	opposite
DENND3	6.57865e-37	-0.898373	0.077773	-	-	same
PCDH17	0.254173	0.198158	0.000653328	+	+	same
ZBED1	0.0396699	0.188173	0.00212488	+	-	opposite
CELSR1	0.195697	-0.151594	0.000841165	-	-	same
CD2	7.26741e-59	-0.401281	0.123261	-	+	opposite
SALL4	0.00607977	0.100917	0.00377597	+	+	same
PHB2	3.98982e-20	-0.789814	0.0415477	-	+	opposite
ATP2C1	5.59293e-38	-0.896659	0.0800417	-	+	opposite
TRIM38	4.09976e-10	-0.348469	0.0194439	-	-	same
LGMN	5.0457e-77	-0.886571	0.159232	-	-	same
C21orf91	3.35635e-136	-1.90235	0.266646	-	+	opposite
CD84	2.09138e-41	-0.64526	0.0872699	-	+	opposite
ZNF44	5.12658e-11	1.00989	0.0214447	+	+	same
GLTSCR2	8.08605e-33	1.13846	0.0690585	+	+	same
FNDC3A	0.704989	-0.0215512	7.20427e-05	-	+	opposite
PTPRD	0.309288	-0.0899551	0.000519449	-	+	opposite
SH2D1A	4.95638e-59	-0.752072	0.123597	-	+	opposite
ATP9A	0.000103416	0.474222	0.00754779	+	+	same
NFIL3	4.88138e-142	-1.07916	0.276473	-	+	opposite
RPL13	1.13531e-47	-0.651059	0.100346	-	+	opposite
AKAP13	1.98324e-07	-0.457271	0.0135041	-	+	opposite
GPR155	0.000744469	-0.444423	0.00570111	-	+	opposite
CXCL3	0.0185955	-0.232333	0.00278032	-	+	opposite
TMEM181	7.70574e-35	0.739735	0.0733743	+	+	same
SKI	5.23085e-22	-1.18386	0.0456694	-	+	opposite
ZNF331	3.05257e-32	0.646841	0.0678231	+	+	same
RCAN1	1.23936e-56	-0.464923	0.118738	-	-	same
STARD4	0.804253	-0.0352603	3.08756e-05	-	+	opposite
LILRA2	2.21237e-09	0.399699	0.0178222	+	-	opposite
MED26	1.60204e-05	-0.439068	0.00931152	-	+	opposite
MAF	1.66427e-05	-0.391614	0.00927534	-	+	opposite
MBOAT7	8.09734e-43	0.687637	0.0902326	+	+	same
FUT7	3.69311e-08	-0.728127	0.0151167	-	-	same
PPP1R16B	5.31451e-47	-0.513889	0.0989551	-	+	opposite
SPTY2D1	4.65392e-11	0.534106	0.0215377	+	+	same
RIN3	1.34994e-64	-1.45242	0.134774	-	+	opposite
PTK2B	0.00748194	-0.345883	0.00358915	-	-	same
SHB	0.224688	0.076842	0.000740703	+	+	same
PRKCQ	1.64348e-52	-0.989958	0.110323	-	+	opposite
BAG1	1.52117e-35	0.9003	0.0748747	+	+	same
CHST12	1.08278e-05	-0.280761	0.00968365	-	+	opposite
KATNB1	2.82947e-22	-0.672854	0.0462526	-	+	opposite
SLC16A14	4.54299e-06	0.267679	0.0105103	+	-	opposite
GRAMD1A	2.85188e-12	0.472793	0.0242245	+	+	same
EEF2	6.01663e-35	1.23138	0.0736032	+	+	same
STIM2	0.891401	-0.014208	9.36953e-06	-	-	same
VPREB1	0.904776	-0.0187388	7.19351e-06	-	-	same
EIF3D	1.07932e-16	-0.767549	0.0339996	-	+	opposite
PRICKLE1	1.8936e-27	-0.39209	0.0575039	-	+	opposite
CCNH	9.78494e-47	1.01577	0.0984047	+	+	same
KCTD12	1.18801e-17	-0.395918	0.0361112	-	-	same
MEF2C	6.74218e-11	-0.367392	0.021181	-	-	same
SLC25A14	1.53542e-33	0.966554	0.0706014	+	-	opposite
CXXC5	4.00345e-195	1.27766	0.36003	+	+	same
GTF2F1	2.29444e-64	1.5381	0.134314	+	+	same
RPS9	1.78647e-05	0.372996	0.0092081	+	+	same
SLC35E3	3.53544e-41	0.865484	0.0867907	+	-	opposite
SLC35E1	0.0334989	0.166136	0.0022694	+	+	same
LEPROTL1	0.207909	0.0880572	0.000796832	+	+	same
IFI44	3.92243e-29	-0.388651	0.0611406	-	+	opposite
HS3ST3B1	0.132566	-0.240071	0.00113642	-	+	opposite
P2RY14	0.00379766	-0.405347	0.00420231	-	-	same
JARID2	0.00125273	-0.227698	0.00521926	-	+	opposite
MFNG	1.50927e-33	-0.591724	0.0706173	-	+	opposite
MRVI1	0.253144	-0.133211	0.000656165	-	-	same
MSL2	0.0317278	-0.275812	0.00231606	-	+	opposite
P2RY8	2.40927e-57	-0.588468	0.120182	-	-	same
GBP4	1.56641e-46	-0.437095	0.0979802	-	+	opposite
GNA15	1.70839e-18	-0.402862	0.0379644	-	+	opposite
GBP2	2.08241e-21	-0.463858	0.0443571	-	+	opposite
PSMD10	0.371949	-0.0665423	0.000400594	-	-	same
GPR18	6.56959e-41	-0.625556	0.0862248	-	-	same
STAP1	3.81874e-28	-0.940615	0.0590073	-	+	opposite
KBTBD11	3.65931e-06	0.189963	0.0107165	+	-	opposite
STAT4	7.24007e-66	-0.596184	0.137306	-	+	opposite
SMTN	1.02979e-48	-0.979138	0.102504	-	-	same
PCGF5	0.337076	0.0864211	0.000463084	+	+	same
COL27A1	1.08876e-19	-0.522468	0.0405912	-	-	same
TCL1A	6.70698e-48	-0.645318	0.100819	-	-	same
ETV6	1.36967e-37	-0.792682	0.0792179	-	+	opposite
NXN	5.24448e-100	-0.866848	0.202686	-	+	opposite
CHST2	2.72187e-12	-0.580319	0.0242693	-	+	opposite
CCDC81	2.01409e-22	-0.723401	0.0465751	-	-	same
DPYD	1.0822e-17	-0.428352	0.0362004	-	+	opposite
AGAP3	0.000409498	-0.26022	0.00625747	-	+	opposite
CHD2	0.0412603	0.328038	0.00209145	+	+	same
FNBP1	1.00831e-50	-0.872948	0.106649	-	+	opposite
UPF3B	4.46534e-59	-1.306	0.123689	-	-	same
WT1	0.771764	0.0145484	4.22911e-05	+	+	same
PTTG1IP	2.03418e-09	-0.413812	0.017903	-	+	opposite
LAT2	7.23781e-13	-0.37355	0.0255433	-	-	same
ADAMTS9	2.69921e-55	-0.725893	0.116015	-	+	opposite
FHL1	0.00150875	-0.108957	0.00504773	-	-	same
CEP68	6.00741e-19	0.692034	0.0389622	+	-	opposite
BMP2K	0.000332056	-0.344769	0.00645323	-	-	same
RORA	0.00359263	-0.208408	0.00425282	-	+	opposite
ITM2A	5.84713e-11	-0.44956	0.0213181	-	+	opposite
CTGF	1.84206e-07	-0.207698	0.0135748	-	-	same
STT3B	0.00437991	-0.150149	0.0040727	-	+	opposite
CCNJ	4.29459e-15	-0.866537	0.0304686	-	+	opposite
GYG1	4.89082e-18	-0.629717	0.0369596	-	+	opposite
ITGA6	1.56498e-32	-1.35482	0.0684446	-	+	opposite
P4HA2	1.85449e-05	-0.330342	0.00917264	-	-	same
ERGIC3	1.3697e-05	0.336659	0.0094603	+	+	same
PRDX1	2.09242e-15	-0.762329	0.0311584	-	-	same
